# Supplementary material for: Fast free energy estimates from λ-dynamics with bias-updated Gibbs sampling
Source: Nat Commun. 2023 Dec 21;14:8515. doi: 10.1038/s41467-023-44208-9 (PMC10740020; doi:10.1038/s41467-023-44208-9)
Supplement: Supplementary file 3 — Source Data [file 41467_2023_44208_MOESM3_ESM.xlsx]

## Sheet: Suppl. Table 1
Source Data for Supplementary Table 1
Ligandc	Expt.d	LaDyBUGS						TI/MBARe				λDf
		5 ns total		15 ns total		25 ns total		5 ns/window		15 ns/window		15 ns prod.
	ΔGbind	ΔGbind	± σM	ΔGbind	± σM	ΔGbind	± σM	ΔGbind	± σM	ΔGbind	± σM	ΔGbind	± σM
mup1_7	-5.64	-6.39	0.11	-6.13	0.06	-6.09	0.05	-6.39	0.07	---	---	-6.52	0.35
mup1_6	-6.96	-6.31	0.12	-6.42	0.07	-6.46	0.05	-6.43	0.07	---	---	-6.54	0.32
mup1_5	-7.85	-7.83	0.14	-7.86	0.08	-7.86	0.06	-7.68	0.07	---	---	-7.86	0.22
mup1_4	-8.2	-8.04	0.15	-8.09	0.08	-8.15	0.06	-7.96	0.11	---	---	-7.89	0.23
mup1_3	-9.09	-8.83	0.21	-8.89	0.11	-8.93	0.09	-8.71	0.13	---	---	-8.42	0.23
mup1_2	-8.43	-8.77	0.17	-8.78	0.1	-8.68	0.08	-9	0.14	---	---	-8.93	0.25
dnal_4	-6.5	-7.52	0.13	-7.23	0.07	-7.1	0.06	-7.68	0.06	-7.35	0.05	-7.07	0.72
dnal_5	-4.8	-3.38	0.14	-3.17	0.08	-3.03	0.06	-3.45	0.06	-3.6	0.05	-4.04	1.07
dnal_6	-5.3	-5.16	0.18	-5.05	0.1	-5.01	0.08	-5.82	0.07	-5.4	0.06	-5.24	0.85
dnal_7	-5.25	-5.73	0.13	-5.63	0.07	-5.57	0.06	-5.59	0.06	-5.53	0.05	-5.41	0.56
dnal_8	-5.83	-6.43	0.29	-6.77	0.16	-6.87	0.13	-6.3	0.15	-6.6	0.13	-6.26	0.52
dnal_9	-6.38	-5.07	0.18	-5.29	0.1	-5.45	0.08	-4.61	0.08	-4.96	0.06	-5.49	0.56
dnal_4	-6.54	-7.32	0.14	-7.46	0.08	-7.58	0.06	-7.16	0.06	-7.14	0.05	-7.1	0.52
cmet_11	-7.71	-7.35	0.28	-7.33	0.16	-7.32	0.12	-7.1	0.11	-7.18	0.08	-7.33	0.28
cmet_7	-7.43	-8.25	0.32	-8.2	0.18	-8.19	0.14	-7.96	0.12	-7.85	0.09	-9.01	0.43
cmet_10	-8.69	-9.94	0.34	-9.89	0.19	-9.76	0.14	-10.46	0.13	-10.22	0.09	-9.82	0.34
cmet_12	-6.14	-7.51	0.33	-7.32	0.18	-7.12	0.14	-7.3	0.12	-7.27	0.09	-7.04	0.26
cmet_9	-8.56	-9.7	0.34	-9.68	0.19	-9.51	0.14	-9.62	0.16	-9.46	0.1	-9.34	0.32
cmet_8	-7.17	-7.78	0.34	-7.63	0.19	-7.66	0.14	-8.2	0.15	-7.95	0.1	-8.19	0.36
cmet_4	-8.86	-7.51	0.45	-7.37	0.27	-7.37	0.2	-7.72	0.28	-7.64	0.21	-7	0.37
cmet_5	-9.1	-7.95	0.56	-7.89	0.33	-8.1	0.25	-7.43	0.22	-7.78	0.15	-7.82	0.32
cmet_13	-9.1	-9.24	0.43	-9.42	0.25	-9.44	0.18	-9.06	0.14	-9.18	0.1	-8.79	0.36
cmet_15	-7.3	-6.76	0.45	-6.94	0.26	-7.09	0.2	-6.54	0.14	-6.77	0.11	-6.76	0.43
cmet_14	-10.05	-8.13	0.45	-8.45	0.26	-8.55	0.19	-8.73	0.13	-8.83	0.1	-9.03	0.4
a Errors are presented as the standard error of the mean (σM).
b Source data is provided in the Supplementary Information/Source Data file.
c The chemical structures of each ligand can be found in Fig. 3 of the manuscript.
d Supplementary References 1-5
e ns sampled per λ window
f ns sampled per production (prod.) simulation; does not include time spent identifying biases.

## Sheet: Suppl. Table 2
Source Data for Supplementary Table 2
Ligandc	Expt.d	LaDyBUGS						TI/MBARe				λDf
		5 ns total		15 ns total		25 ns total		5 ns/window		15 ns/window		15 ns prod.
	ΔGbind	ΔGbind	± σM	ΔGbind	± σM	ΔGbind	± σM	ΔGbind	± σM	ΔGbind	± σM	ΔGbind	± σM
thm_5	-7.58	-5.7	0.13	-5.92	0.08	-5.97	0.06	-5.59	0.07	-5.47	0.04	-5.36	0.23
thm_1a	-7.48	-6.28	0.16	-6.59	0.09	-6.71	0.07	-6.28	0.08	-6.08	0.04	-6.23	0.23
thm_1b	-8.46	-8.54	0.16	-8.81	0.1	-8.93	0.07	-8.75	0.08	-8.68	0.05	-8.66	0.26
thm_1c	-8.56	-8.39	0.17	-8.59	0.1	-8.75	0.07	-9.7	0.09	-9.79	0.05	-9.1	0.27
thm_1d	-8.25	-7.89	0.18	-8.1	0.11	-8.22	0.08	-8.56	0.15	-8.4	0.09	-7.89	0.26
thm_3a	-8.32	-7.43	0.17	-7.73	0.1	-7.85	0.07	-7.04	0.09	-7.08	0.05	-7.09	0.23
thm_3b	-7.86	-7.48	0.27	-7.03	0.16	-7.05	0.13	-6.97	0.15	-6.98	0.08	-7.88	0.23
thm_6a	-9.18	-11.64	0.2	-11.52	0.12	-11.31	0.09	-11.67	0.1	-11.71	0.06	-11.58	0.38
thm_6b	-8.89	-10.66	0.21	-10.16	0.13	-9.92	0.1	-10.2	0.11	-10.25	0.06	-10.74	0.55
thm_6e	-8.91	-9.35	0.19	-9.32	0.11	-9.2	0.08	-9.21	0.09	-9.31	0.05	-9.23	0.34
thm_7a	-8.22	-8.35	0.22	-7.93	0.13	-7.8	0.1	-7.73	0.11	-7.95	0.06	-7.95	0.24
pfkf_38	-8.76	-7.96	0.37	-7.99	0.21	-7.95	0.16	-7.55	0.42	-7.57	0.23	-8.2	0.16
pfkf_35	-10.14	-11.34	0.51	-11.22	0.29	-11.09	0.22	-11.98	0.51	-11.64	0.29	-11.52	0.2
pfkf_39	-7.2	-5.78	0.5	-5.87	0.29	-5.86	0.22	-4.95	0.9	-5.42	0.47	-5.38	0.34
pfkf_41	-7.39	-8.49	0.76	-8.49	0.41	-8.61	0.33	-8.89	0.66	-8.78	0.37	-8.06	0.15
pfkf_43	-8	-8.84	0.5	-8.89	0.28	-8.86	0.22	-8.5	0.53	-8.52	0.29	-8.68	0.27
pfkf_55	-10.64	-11.91	0.5	-11.78	0.29	-11.66	0.22	-12.25	0.54	-12.02	0.29	-12.23	0.14
pfkf_44	-9.95	-8.35	0.48	-8.49	0.28	-8.62	0.21	-8.43	0.65	-8.57	0.34	-7.96	0.15
pfkf_46	-7.86	-7.62	0.49	-7.61	0.29	-7.79	0.22	-7.48	0.51	-7.63	0.28	-6.7	0.15
pfkf_57	-10.47	-11.47	0.5	-11.34	0.29	-11.09	0.23	-12.11	0.56	-11.64	0.31	-12.22	0.18
pfkf_65	-9.49	-8.11	0.49	-8.22	0.28	-8.36	0.22	-7.74	0.57	-8.11	0.31	-8.94	0.15
a Errors are presented as the standard error of the mean (σM).
b Source data is provided in the Supplementary Information/Source Data file.
c The chemical structures of each ligand can be found in Fig. 3 of the manuscript.
d Supplementary References 1-5
e ns sampled per λ window
f ns sampled per production (prod.) simulation; does not include time spent identifying biases.

## Sheet: Suppl. Table 3
Source Data for Supplementary Table 3
Transition Distance	c-Met Group1	c-Met Group 2	DNA Ligase	MUP1	Thrombin Group 1	Thrombin Group 2	PFKFB3 Group 1	PFKFB3 Group 2
0	0.0548	0.0798	0.0263	0.0321	0.0386	0.0586	0.0757	0.0771
1	0.37	0.5133	0.1915	0.2408	0.316	0.4301	0.475	0.477
2	0.2372	0.2356	0.1502	0.1774	0.2196	0.2323	0.2227	0.2268
3	0.1349	0.0978	0.1176	0.1287	0.1426	0.1215	0.1062	0.1073
4	0.0761	0.0401	0.0936	0.094	0.0904	0.0626	0.0519	0.0505
5	0.0435	0.0166	0.0748	0.0704	0.0569	0.0345	0.0262	0.0245
6	0.0266	0.0075	0.0636	0.0551	0.0373	0.0203	0.0147	0.0134
7	0.0179	0.0041	0.053	0.044	0.0259	0.0132	0.009	0.0085
8	0.0125	0.0025	0.0439	0.0351	0.019	0.0088	0.0058	0.0051
9	0.0086	0.0011	0.0359	0.0278	0.0143	0.0055	0.0038	0.0034
10	0.006	0.0007	0.0293	0.0216	0.0105	0.0038	0.0025	0.002
11	0.0039	0.0004	0.0233	0.0162	0.0074	0.0024	0.0016	0.0013
12	0.0028	0.0002	0.0244	0.0159	0.007	0.0022	0.0017	0.0012
13	0.0022	0.0002	0.0242	0.0151	0.0054	0.0017	0.0013	0.0009
14	0.0017	0.0001	0.0261	0.0144	0.0048	0.0016	0.0014	0.0007
15	0.0008	0.0001	0.0146	0.0083	0.0028	0.0008	0.0005	0.0004
16	0.0003	0	0.004	0.0016	0.0005	0.0001	0	0
17	0.0002	0	0.0021	0.0008	0.0004	0.0001	0	0
18	0.0001	0	0.001	0.0005	0.0002	0	0	0
19	0.0001	0	0.0004	0.0002	0.0001	0	0	0
20	0	0	0.0001	0.0001	0	0	0	0

## Sheet: Fig. 4
Source Data for Figure 4
		(panel a)		(panel b)
Ligand	Expt.	LaDyBUGS		TI/MBAR
		15 ns total		5 ns/window
	ΔGbind	ΔGbind	± σM	ΔGbind	± σM
mup1_7	-5.64	-6.134	0.060744	-6.38717	0.0729783
mup1_6	-6.96	-6.41748	0.0703622	-6.43217	0.0749789
mup1_5	-7.85	-7.86235	0.0785101	-7.67917	0.0747719
mup1_4	-8.2	-8.08779	0.0810853	-7.95617	0.10747
mup1_3	-9.09	-8.88725	0.113824	-8.71317	0.128085
mup1_2	-8.43	-8.78112	0.0997138	-9.00217	0.139341
dnal_4	-6.5	-7.22636	0.0720773	-7.67514	0.0589709
dnal_5	-4.8	-3.17017	0.0819094	-3.44614	0.0620852
dnal_6	-5.3	-5.04866	0.103499	-5.81814	0.0714603
dnal_7	-5.25	-5.62869	0.0748007	-5.59314	0.0593934
dnal_8	-5.83	-6.77126	0.164439	-6.30014	0.151154
dnal_9	-6.38	-5.29236	0.103673	-4.61114	0.0774763
dnal_4	-6.54	-7.46251	0.0820496	-7.15614	0.0622059
cmet_11	-7.71	-7.32793	0.162716	-7.09898	0.114692
cmet_7	-7.43	-8.20377	0.184219	-7.95998	0.122046
cmet_10	-8.69	-9.89065	0.190897	-10.462	0.131287
cmet_12	-6.14	-7.32486	0.18395	-7.29898	0.122634
cmet_9	-8.56	-9.67698	0.18953	-9.61798	0.157335
cmet_8	-7.17	-7.62875	0.191587	-8.19898	0.146459
cmet_4	-8.86	-7.37179	0.265672	-7.72098	0.279119
cmet_5	-9.1	-7.88802	0.329305	-7.43298	0.217491
cmet_13	-9.1	-9.42148	0.249877	-9.05898	0.138608
cmet_15	-7.3	-6.93894	0.2613	-6.54198	0.142696
cmet_14	-10.05	-8.45055	0.263487	-8.73198	0.134459
thm_5	-7.57648	-5.92318	0.0793926	-5.59341	0.0736219
thm_1a	-7.48088	-6.59253	0.0925213	-6.28041	0.0777508
thm_1b	-8.4608	-8.80771	0.096396	-8.75441	0.0822264
thm_1c	-8.55641	-8.59248	0.0976483	-9.69641	0.0920282
thm_1d	-8.2457	-8.09824	0.107597	-8.56441	0.148809
thm_3a	-8.3174	-7.72627	0.0984743	-7.03841	0.0850775
thm_3b	-7.86329	-7.03396	0.155641	-6.97141	0.149734
thm_6a	-9.17782	-11.5222	0.115253	-11.6664	0.100086
thm_6b	-8.89101	-10.1583	0.126681	-10.1954	0.107113
thm_6e	-8.91491	-9.31948	0.110653	-9.21441	0.0864013
thm_7a	-8.2218	-7.9321	0.13381	-7.73141	0.108583
pfkf_38	-8.75876	-7.98556	0.208519	-7.55453	0.422565
pfkf_35	-10.1388	-11.2229	0.287823	-11.9815	0.511753
pfkf_39	-7.1975	-5.86846	0.290188	-4.94853	0.896295
pfkf_41	-7.38769	-8.48635	0.413021	-8.88853	0.660195
pfkf_43	-7.99766	-8.89256	0.282461	-8.50053	0.529983
pfkf_55	-10.6355	-11.7789	0.288222	-12.2455	0.539876
pfkf_44	-9.94867	-8.48583	0.279115	-8.43453	0.645261
pfkf_46	-7.85936	-7.6121	0.285885	-7.47953	0.508207
pfkf_57	-10.4744	-11.3371	0.293789	-12.1115	0.560791
pfkf_65	-9.4879	-8.2165	0.282276	-7.74153	0.574543

## Sheet: Fig. 5
Source Data for Figure 5
Ligand	LaDyBUGS		TI/MBAR
	15 ns total		5 ns/window
	ΔGbind	± σM	ΔGbind	± σM
mup1_7	-6.134	0.060744	-6.38717	0.0729783
mup1_6	-6.41748	0.0703622	-6.43217	0.0749789
mup1_5	-7.86235	0.0785101	-7.67917	0.0747719
mup1_4	-8.08779	0.0810853	-7.95617	0.10747
mup1_3	-8.88725	0.113824	-8.71317	0.128085
mup1_2	-8.78112	0.0997138	-9.00217	0.139341
dnal_4	-7.22636	0.0720773	-7.67514	0.0589709
dnal_5	-3.17017	0.0819094	-3.44614	0.0620852
dnal_6	-5.04866	0.103499	-5.81814	0.0714603
dnal_7	-5.62869	0.0748007	-5.59314	0.0593934
dnal_8	-6.77126	0.164439	-6.30014	0.151154
dnal_9	-5.29236	0.103673	-4.61114	0.0774763
dnal_4	-7.46251	0.0820496	-7.15614	0.0622059
cmet_11	-7.32793	0.162716	-7.09898	0.114692
cmet_7	-8.20377	0.184219	-7.95998	0.122046
cmet_10	-9.89065	0.190897	-10.462	0.131287
cmet_12	-7.32486	0.18395	-7.29898	0.122634
cmet_9	-9.67698	0.18953	-9.61798	0.157335
cmet_8	-7.62875	0.191587	-8.19898	0.146459
cmet_4	-7.37179	0.265672	-7.72098	0.279119
cmet_5	-7.88802	0.329305	-7.43298	0.217491
cmet_13	-9.42148	0.249877	-9.05898	0.138608
cmet_15	-6.93894	0.2613	-6.54198	0.142696
cmet_14	-8.45055	0.263487	-8.73198	0.134459
thm_5	-5.92318	0.0793926	-5.59341	0.0736219
thm_1a	-6.59253	0.0925213	-6.28041	0.0777508
thm_1b	-8.80771	0.096396	-8.75441	0.0822264
thm_1c	-8.59248	0.0976483	-9.69641	0.0920282
thm_1d	-8.09824	0.107597	-8.56441	0.148809
thm_3a	-7.72627	0.0984743	-7.03841	0.0850775
thm_3b	-7.03396	0.155641	-6.97141	0.149734
thm_6a	-11.5222	0.115253	-11.6664	0.100086
thm_6b	-10.1583	0.126681	-10.1954	0.107113
thm_6e	-9.31948	0.110653	-9.21441	0.0864013
thm_7a	-7.9321	0.13381	-7.73141	0.108583
pfkf_38	-7.98556	0.208519	-7.55453	0.422565
pfkf_35	-11.2229	0.287823	-11.9815	0.511753
pfkf_39	-5.86846	0.290188	-4.94853	0.896295
pfkf_41	-8.48635	0.413021	-8.88853	0.660195
pfkf_43	-8.89256	0.282461	-8.50053	0.529983
pfkf_55	-11.7789	0.288222	-12.2455	0.539876
pfkf_44	-8.48583	0.279115	-8.43453	0.645261
pfkf_46	-7.6121	0.285885	-7.47953	0.508207
pfkf_57	-11.3371	0.293789	-12.1115	0.560791
pfkf_65	-8.2165	0.282276	-7.74153	0.574543

## Sheet: Fig. 6
Source Data for Figure 6
		(panels a & b)		(panel d)		(panel b)		(panels c & d)
Ligand	Expt.	LaDyBUGS				TI/MBAR
		5 ns total		15 ns total		5 ns/window		15 ns/window
	ΔGbind	ΔGbind	± σM	ΔGbind	± σM	ΔGbind	± σM	ΔGbind	± σM
mup1_7	-5.64	-6.39436	0.108845	-6.134	0.060744	-6.38717	0.0729783	---	---
mup1_6	-6.96	-6.30822	0.124512	-6.41748	0.0703622	-6.43217	0.0749789	---	---
mup1_5	-7.85	-7.82909	0.138897	-7.86235	0.0785101	-7.67917	0.0747719	---	---
mup1_4	-8.2	-8.03885	0.147798	-8.08779	0.0810853	-7.95617	0.10747	---	---
mup1_3	-9.09	-8.83209	0.207635	-8.88725	0.113824	-8.71317	0.128085	---	---
mup1_2	-8.43	-8.76738	0.174838	-8.78112	0.0997138	-9.00217	0.139341	---	---
dnal_4	-6.5	-7.51913	0.127206	-7.22636	0.0720773	-7.67514	0.0589709	-7.34971	0.0490437
dnal_5	-4.8	-3.37968	0.142581	-3.17017	0.0819094	-3.44614	0.0620852	-3.60371	0.0522043
dnal_6	-5.3	-5.16101	0.179762	-5.04866	0.103499	-5.81814	0.0714603	-5.40371	0.0596765
dnal_7	-5.25	-5.72605	0.132096	-5.62869	0.0748007	-5.59314	0.0593934	-5.52971	0.0493891
dnal_8	-5.83	-6.42547	0.293515	-6.77126	0.164439	-6.30014	0.151154	-6.60471	0.125313
dnal_9	-6.38	-5.06963	0.183713	-5.29236	0.103673	-4.61114	0.0774763	-4.96371	0.0646087
dnal_4	-6.54	-7.31902	0.142696	-7.46251	0.0820496	-7.15614	0.0622059	-7.14471	0.0516264
cmet_11	-7.71	-7.34723	0.28151	-7.32793	0.162716	-7.09898	0.114692	-7.18334	0.0838202
cmet_7	-7.43	-8.24943	0.320652	-8.20377	0.184219	-7.95998	0.122046	-7.84734	0.0906356
cmet_10	-8.69	-9.94479	0.336808	-9.89065	0.190897	-10.462	0.131287	-10.2183	0.0920642
cmet_12	-6.14	-7.51271	0.325319	-7.32486	0.18395	-7.29898	0.122634	-7.26734	0.092037
cmet_9	-8.56	-9.69666	0.337857	-9.67698	0.18953	-9.61798	0.157335	-9.46034	0.104546
cmet_8	-7.17	-7.78279	0.341435	-7.62875	0.191587	-8.19898	0.146459	-7.94534	0.0967978
cmet_4	-8.86	-7.51365	0.452496	-7.37179	0.265672	-7.72098	0.279119	-7.64134	0.214827
cmet_5	-9.1	-7.94532	0.559915	-7.88802	0.329305	-7.43298	0.217491	-7.77934	0.149833
cmet_13	-9.1	-9.24285	0.429103	-9.42148	0.249877	-9.05898	0.138608	-9.18034	0.104517
cmet_15	-7.3	-6.76121	0.452492	-6.93894	0.2613	-6.54198	0.142696	-6.77434	0.111314
cmet_14	-10.05	-8.12709	0.45194	-8.45055	0.263487	-8.73198	0.134459	-8.82634	0.100826
thm_5	-7.57648	-5.69883	0.13418	-5.92318	0.0793926	-5.59341	0.0736219	-5.47168	0.0413082
thm_1a	-7.48088	-6.28387	0.159067	-6.59253	0.0925213	-6.28041	0.0777508	-6.07868	0.0436848
thm_1b	-8.4608	-8.54073	0.161534	-8.80771	0.096396	-8.75441	0.0822264	-8.68268	0.0465227
thm_1c	-8.55641	-8.39178	0.166509	-8.59248	0.0976483	-9.69641	0.0920282	-9.79468	0.0515302
thm_1d	-8.2457	-7.88649	0.183058	-8.09824	0.107597	-8.56441	0.148809	-8.40368	0.0855241
thm_3a	-8.3174	-7.43377	0.167739	-7.72627	0.0984743	-7.03841	0.0850775	-7.07768	0.0471844
thm_3b	-7.86329	-7.47616	0.265251	-7.03396	0.155641	-6.97141	0.149734	-6.97768	0.0818008
thm_6a	-9.17782	-11.6382	0.195472	-11.5222	0.115253	-11.6664	0.100086	-11.7117	0.0568451
thm_6b	-8.89101	-10.658	0.210058	-10.1583	0.126681	-10.1954	0.107113	-10.2467	0.0593664
thm_6e	-8.91491	-9.35134	0.187894	-9.31948	0.110653	-9.21441	0.0864013	-9.30668	0.0488504
thm_7a	-8.2218	-8.34732	0.222095	-7.9321	0.13381	-7.73141	0.108583	-7.95468	0.0610849
pfkf_38	-8.75876	-7.96101	0.366183	-7.98556	0.208519	-7.55453	0.422565	-7.56603	0.227302
pfkf_35	-10.1388	-11.3407	0.509717	-11.2229	0.287823	-11.9815	0.511753	-11.641	0.285146
pfkf_39	-7.1975	-5.77791	0.4961	-5.86846	0.290188	-4.94853	0.896295	-5.41603	0.467003
pfkf_41	-7.38769	-8.49418	0.763489	-8.48635	0.413021	-8.88853	0.660195	-8.77803	0.367955
pfkf_43	-7.99766	-8.8434	0.495673	-8.89256	0.282461	-8.50053	0.529983	-8.52403	0.29128
pfkf_55	-10.6355	-11.9145	0.504245	-11.7789	0.288222	-12.2455	0.539876	-12.016	0.287699
pfkf_44	-9.94867	-8.34864	0.479415	-8.48583	0.279115	-8.43453	0.645261	-8.57303	0.337218
pfkf_46	-7.85936	-7.62467	0.488466	-7.6121	0.285885	-7.47953	0.508207	-7.62803	0.279578
pfkf_57	-10.4744	-11.4672	0.503085	-11.3371	0.293789	-12.1115	0.560791	-11.635	0.306914
pfkf_65	-9.4879	-8.11408	0.487215	-8.2165	0.282276	-7.74153	0.574543	-8.10903	0.305241

## Sheet: Fig. 7
Source Data for Figure 7
Simulation time (ns)	Average max - min lambda counts
0	0
0.2	1.875
0.4	3.91667
0.6	3.66667
0.8	4.04167
1	3.70833
1.2	3.91667
1.4	3.79167
1.6	3.70833
1.8	3.75
2	3.75
2.2	3.75
2.4	3.79167
2.6	3.75
2.8	3.79167
3	4
3.2	3.75
3.4	3.83333
3.6	3.83333
3.8	3.66667
4	3.79167
4.2	3.91667
4.4	3.79167
4.6	4.04167
4.8	3.79167
5	3.625
5.2	3.70833
5.4	3.41667
5.6	3.66667
5.8	3.70833
6	3.91667
6.2	3.66667
6.4	3.375
6.6	4
6.8	3.91667
7	3.66667
7.2	3.79167
7.4	4
7.6	4
7.8	3.83333
8	3.75
8.2	3.83333
8.4	4.04167
8.6	3.70833
8.8	3.91667
9	3.875
9.2	3.625
9.4	4
9.6	3.91667
9.8	3.79167
10	3.58333
10.2	3.75
10.4	3.70833
10.6	3.625
10.8	3.70833
11	3.95833
11.2	3.33333
11.4	3.91667
11.6	3.875
11.8	3.58333
12	3.58333
12.2	4.04167
12.4	3.95833
12.6	3.625
12.8	3.79167
13	3.58333
13.2	3.75
13.4	3.79167
13.6	3.79167
13.8	3.875
14	3.83333
14.2	3.95833
14.4	3.95833
14.6	3.83333
14.8	3.83333
15	3.625

## Sheet: Fig. 8
Source Data for Figure 8
	Panel A data													Panel B data												Panel C data
Configuration Energy (kcal mol-1)	λ States for cmet_9 → cmet_10 perturbation												Configuration Energy (kcal mol-1)	λ States for cmet_5 → cmet_13 perturbation												Transition Distance	c-Met Group1	c-Met Group 2
-15.0192	0	0.00378501	0	0	0	0	0	0	0	0	0		-73.2625	0.00112994	0	0	0	0	0	0	0	0	0	0		0	0.0548	0.0798
-14.8548	0	0.000757002	0	0	0	0	0	0	0	0	0		-72.6507	0.00263653	0	0	0	0	0	0	0	0	0	0		1	0.37	0.5133
-14.6905	0	0.00416351	0	0	0	0	0	0	0	0	0		-72.0389	0.00112994	0	0	0	0	0	0	0	0	0	0		2	0.2372	0.2356
-14.5261	0	0.0011355	0	0	0	0	0	0	0	0	0.000377074		-71.427	0.00263653	0	0	0	0	0	0	0	0	0	0		3	0.1349	0.0978
-14.3618	0	0.00378501	0	0	0	0	0	0	0	0	0.000377074		-70.8152	0.00602637	0	0	0	0	0	0	0	0	0	0		4	0.0761	0.0401
-14.1975	0	0.00529902	0	0	0	0	0	0	0	0	0.000377074		-70.2034	0.00753296	0	0	0	0	0	0	0	0	0	0		5	0.0435	0.0166
-14.0331	0	0.00416351	0	0	0	0	0	0	0	0	0		-69.5916	0.0135593	0	0	0	0	0	0	0	0	0	0		6	0.0266	0.0075
-13.8688	0	0.00416351	0	0	0	0	0	0	0	0	0		-68.9798	0.012806	0	0	0	0	0	0	0	0	0	0		7	0.0179	0.0041
-13.7044	0	0.00567752	0	0	0	0	0	0	0	0	0		-68.368	0.0222222	0	0	0	0	0	0	0	0	0	0		8	0.0125	0.0025
-13.5401	0	0.00643452	0	0	0	0	0	0	0	0	0		-67.7562	0.0316384	0	0	0	0	0	0	0	0	0	0		9	0.0086	0.0011
-13.3757	0	0.00832702	0	0	0	0	0	0	0	0	0		-67.1444	0.0357815	0	0	0	0	0	0	0	0	0	0		10	0.006	0.0007
-13.2114	0	0.011355	0	0	0	0	0	0	0	0	0		-66.5326	0.0572505	0	0	0	0	0	0	0	0	0	0		11	0.0039	0.0004
-13.0471	0	0.0102195	0	0	0	0	0	0	0	0	0.000377074		-65.9207	0.0519774	0	0	0	0	0	0	0	0	0	0		12	0.0028	0.0002
-12.8827	0	0.012112	0	0	0	0	0	0	0	0	0.000377074		-65.3089	0.0549906	0	0	0	0	0	0	0	0	0	0		13	0.0022	0.0002
-12.7184	0	0.00870553	0	0	0	0	0	0	0	0	0.000377074		-64.6971	0.0583804	0	0	0	0	0	0	0	0	0	0		14	0.0017	0.0001
-12.554	0	0.012869	0	0	0	0	0	0	0	0	0.00113122		-64.0853	0.073823	0	0	0	0	0	0	0	0	0	0		15	0.0008	0.0001
-12.3897	0	0.0147615	0	0	0	0	0	0	0	0	0.000754148		-63.4735	0.0711864	0	0	0	0	0	0	0	0	0	0		16	0.0003	0
-12.2253	0	0.0124905	0	0	0	0	0	0	0	0	0.00113122		-62.8617	0.0806026	0	0	0	0	0	0	0	0	0	0		17	0.0002	0
-12.061	0	0.0185466	0	0	0	0	0	0	0	0	0.00339367		-62.2499	0.0700565	0	0	0	0	0	0	0	0	0	0		18	0.0001	0
-11.8967	0	0.0162755	0	0	0	0	0	0	0	0	0.00339367		-61.6381	0.0700565	0	0	0	0	0	0	0	0	0	0		19	0.0001	0
-11.7323	0	0.0208176	0	0	0	0	0	0	0	0.000376932	0.000754148		-61.0262	0.0595104	0	0.000377216	0	0	0	0	0	0	0	0		20	0	0
-11.568	0	0.0223316	0	0	0	0	0	0	0	0.000376932	0.00263952		-60.4144	0.0467043	0	0.00150886	0	0	0	0	0	0	0	0
-11.4036	0	0.0230886	0	0	0	0	0	0	0	0.000376932	0.00377074		-59.8026	0.0418079	0	0.00377216	0	0	0	0	0	0	0	0
-11.2393	0	0.0238456	0	0	0	0	0	0	0.000377501	0.000376932	0.00527903		-59.1908	0.0323917	0	0.00414938	0	0	0	0	0	0	0	0
-11.0749	0	0.0253596	0	0	0	0	0	0	0	0.000376932	0.00452489		-58.579	0.0271186	0	0.0101848	0	0	0	0	0	0	0	0
-10.9106	0	0.0208176	0	0	0	0	0	0	0	0.00188466	0.00452489		-57.9672	0.0184557	0	0.0124481	0	0	0	0	0	0	0	0
-10.7463	0	0.0321726	0	0	0	0	0	0	0.000377501	0.000376932	0.00603318		-57.3554	0.013936	0	0.0162203	0	0	0	0	0	0	0	0
-10.5819	0	0.0299016	0	0	0	0	0	0.000377501	0	0.00150773	0.00829563		-56.7436	0.0105461	0	0.0301773	0	0	0	0	0	0	0	0
-10.4176	0	0.0208176	0	0	0	0	0	0	0	0.00263852	0.010181		-56.1318	0.00640301	0	0.0407393	0	0	0	0	0	0	0	0
-10.2532	0	0.0283876	0	0	0	0	0	0.000377501	0.000377501	0.00301545	0.00980392		-55.5199	0.00677966	0	0.0656356	0	0	0	0	0	0	0	0
-10.0889	0	0.0295231	0	0	0	0	0	0	0	0.00263852	0.0169683		-54.9081	0.00225989	0	0.0724255	0	0	0	0	0	0	0	0
-9.92455	0	0.0310371	0	0	0	0	0	0	0.000377501	0.00301545	0.015083		-54.2963	0.00451977	0	0.075066	0	0	0	0	0	0	0	0
-9.76021	0	0.0272521	0	0	0	0	0	0.0011325	0.00151	0.00301545	0.0207391		-53.6845	0.00112994	0	0.0795926	0	0	0	0	0	0	0	0
-9.59586	0	0.0314156	0	0	0	0	0	0	0.0018875	0.00565398	0.0158371		-53.0727	0.00188324	0	0.0894002	0	0	0	0	0	0	0	0
-9.43152	0	0.0253596	0	0	0	0	0	0	0.0018875	0.00452318	0.0184766		-52.4609	0.00112994	0	0.0814787	0.00037679	0	0	0	0	0	0	0
-9.26718	0	0.0333081	0	0	0	0	0	0.000755002	0.0011325	0.00603091	0.0230015		-51.8491	0	0	0.0818559	0.00037679	0	0	0	0	0	0	0
-9.10284	0	0.0238456	0	0	0	0	0.000377786	0.000755002	0.00264251	0.0071617	0.0199849		-51.2373	0	0	0.078461	0.00113037	0	0	0	0	0	0	0
-8.93849	0	0.0257381	0	0	0	0	0	0.0011325	0.00339751	0.00678477	0.0245098		-50.6254	0	0	0.0554508	0.00602864	0	0	0	0	0	0	0
-8.77415	0	0.0253596	0	0	0	0	0	0.000755002	0.00490751	0.00904636	0.0248869		-50.0136	0	0	0.050547	0.00791258	0	0	0	0	0	0	0
-8.60981	0	0.0234671	0	0	0	0	0.000755572	0.0011325	0.00339751	0.0101772	0.0286576		-49.4018	0	0	0.0430026	0.0101733	0	0	0	0	0	0	0
-8.44547	0	0.0200606	0	0	0	0.00113037	0.000377786	0.000755002	0.00302001	0.0131926	0.0241327		-48.79	0	0	0.0264051	0.0267521	0	0	0	0	0	0	0
-8.28113	0	0.0230886	0	0	0.000376506	0	0	0.00264251	0.00453001	0.00942329	0.030543		-48.1782	0	0	0.0218785	0.0301432	0	0	0	0	0	0	0
-8.11678	0	0.0238456	0	0	0	0	0	0.00264251	0.00717252	0.0139465	0.0301659		-47.5664	0	0	0.0222558	0.042954	0	0	0	0	0	0	0
-7.95244	0	0.0181681	0	0.000376506	0	0	0.000377786	0.0018875	0.00906002	0.0188466	0.0275264		-46.9546	0	0	0.0120709	0.057272	0	0	0	0	0	0	0
-7.7881	0	0.0174111	0	0	0	0.00075358	0.00151114	0.00264251	0.00755002	0.0143234	0.0260181		-46.3428	0	0	0.00829876	0.0685757	0	0	0	0	0	0	0
-7.62376	0	0.013626	0.000754432	0	0	0.00075358	0.0026445	0.00226501	0.0132125	0.0188466	0.0328054		-45.731	0	0	0.00792154	0.0761115	0.000378072	0	0	0	0	0	0
-7.45941	0.000377216	0.0238456	0	0	0.000376506	0.00075358	0.00226672	0.00528501	0.0109475	0.0214851	0.0267722		-45.1191	0	0	0.00490381	0.0847777	0	0	0	0	0	0	0
-7.29507	0	0.0204391	0	0.000376506	0	0.00150716	0.00226672	0.00528501	0.0117025	0.022239	0.0271493		-44.5073	0	0	0.00150886	0.0900528	0.000756144	0	0	0	0	0	0
-7.13073	0.000377216	0.0102195	0	0.000753012	0.000376506	0.00188395	0.00415565	0.00792752	0.0151	0.0260083	0.0279035		-43.8955	0	0	0.00150886	0.0911831	0.00113422	0	0	0	0	0	0
-6.96639	0	0.011355	0	0.000376506	0	0.00226074	0.0026445	0.00604002	0.0154775	0.027893	0.0309201		-43.2837	0	0	0.000754432	0.0749812	0.00189036	0	0	0	0	0	0
-6.80204	0.000754432	0.0102195	0	0	0.000376506	0.00188395	0.00415565	0.00943752	0.0154775	0.0241236	0.0271493		-42.6719	0	0	0	0.0712133	0.00491493	0	0	0	0	0	0
-6.6377	0	0.0102195	0.000377216	0.000753012	0.000376506	0.00150716	0.00453343	0.0117025	0.018875	0.0267622	0.025264		-42.0601	0	0	0	0.0527506	0.0113422	0	0	0	0	0	0
-6.47336	0.000377216	0.012869	0.000754432	0.000376506	0.00112952	0.00263753	0.00415565	0.0109475	0.0184975	0.0316623	0.0214932		-41.4483	0	0	0	0.0546345	0.0162571	0	0	0	0	0	0
-6.30902	0.000754432	0.00946253	0.000377216	0	0.000753012	0.0037679	0.00604458	0.01359	0.0215176	0.0297776	0.0207391		-40.8365	0	0	0	0.0384326	0.026087	0	0	0	0	0	0
-6.14467	0.000754432	0.0102195	0.00113165	0.000376506	0.000376506	0.00489827	0.00944465	0.0109475	0.0147225	0.0282699	0.0226244		-40.2246	0	0	0	0.035795	0.0359168	0	0	0	0	0	0
-5.98033	0.00264051	0.00529902	0.00150886	0.000753012	0.00188253	0.00565185	0.0102002	0.0147225	0.0286901	0.0263852	0.0282805		-39.6128	0	0	0	0.0241145	0.0521739	0	0	0	0	0	0
-5.81599	0.0022633	0.00529902	0.000377216	0.00112952	0.00225904	0.00565185	0.00982244	0.0184975	0.0218951	0.0316623	0.0173454		-39.001	0	0	0	0.0195931	0.0604915	0	0	0	0	0	0
-5.65165	0.00188608	0.00643452	0.00150886	0.00112952	0.00225904	0.00602864	0.00868908	0.0192525	0.0268026	0.0245006	0.0214932		-38.3892	0	0	0	0.0101733	0.0741021	0.000376506	0	0	0	0	0
-5.4873	0.00339495	0.00757002	0.000754432	0.00112952	0.00301205	0.00226074	0.0120892	0.0192525	0.0230276	0.0301545	0.0196078		-37.7774	0	0	0	0.00904295	0.0809074	0	0	0	0	0	0
-5.32296	0.0022633	0.00794852	0.00113165	0.00188253	0.00451807	0.00527506	0.0154892	0.0200076	0.0271801	0.0320392	0.0180995		-37.1656	0	0	0	0.00527506	0.0914934	0.00112952	0	0	0	0	0
-5.15862	0.00264051	0.00340651	0.00339495	0.00150602	0.0064006	0.00828937	0.0136003	0.0203851	0.0237826	0.0263852	0.0169683		-36.5538	0	0	0	0.00602864	0.0865784	0.00301205	0	0	0	0	0
-4.99428	0.00490381	0.00416351	0.00113165	0.00338855	0.00451807	0.00866616	0.0136003	0.0260476	0.0226501	0.0282699	0.0211161		-35.942	0	0	0	0.00188395	0.0873346	0.00376506	0	0	0	0	0
-4.82994	0.00414938	0.00302801	0.00150886	0.00451807	0.00753012	0.00866616	0.0132225	0.0264251	0.0320876	0.0282699	0.01546		-35.3302	0	0	0	0.00113037	0.0831758	0.00790663	0	0	0	0	0
-4.66559	0.00792154	0.00454201	0.00301773	0.00451807	0.00677711	0.0128109	0.0173782	0.0283126	0.0283126	0.0271391	0.01546		-34.7183	0	0	0	0.00113037	0.0638941	0.0154367	0	0	0	0	0
-4.50125	0.00754432	0.00378501	0.00339495	0.00188253	0.00790663	0.0150716	0.0170004	0.0271801	0.0268026	0.0297776	0.0162142		-34.1065	0	0	0	0	0.0548204	0.0158133	0	0	0	0	0
-4.33691	0.00829876	0.00189251	0.00414938	0.00527108	0.0105422	0.014318	0.0219116	0.0230276	0.0358626	0.0252544	0.0124434		-33.4947	0	0	0	0	0.0449905	0.0240964	0	0	0	0	0
-4.17257	0.0116937	0.00416351	0.00528103	0.0064006	0.00903614	0.0150716	0.0185115	0.0271801	0.0260476	0.0233698	0.00904977		-32.8829	0	0	0	0	0.0302457	0.0399096	0	0	0	0	0
-4.00822	0.0113165	0.00264951	0.00792154	0.0060241	0.0112952	0.016202	0.0253117	0.0313326	0.0324651	0.0192235	0.00980392		-32.2711	0	0	0	0	0.0268431	0.0527108	0	0	0	0	0
-3.84388	0.0094304	0.00340651	0.00905319	0.00978916	0.0146837	0.0207234	0.0241783	0.0275576	0.0237826	0.0196005	0.00754148		-31.6593	0	0	0	0	0.0241966	0.0628765	0	0	0	0	0
-3.67954	0.0120709	0.00189251	0.0120709	0.00828313	0.0165663	0.0203466	0.026445	0.0305776	0.0260476	0.0188466	0.010181		-31.0475	0	0	0	0	0.0120983	0.0764307	0	0	0	0	0
-3.5152	0.0132026	0.001514	0.0105621	0.0109187	0.0158133	0.0222306	0.0268228	0.0294451	0.0305776	0.0229928	0.00791855		-30.4357	0	0	0	0	0.00982987	0.0790663	0.0011308	0	0	0	0
-3.35085	0.0143342	0.001514	0.0116937	0.0124247	0.0173193	0.0226074	0.0219116	0.0305776	0.0234051	0.016585	0.00641026		-29.8239	0	0	0	0	0.00831758	0.0832078	0.00226159	0	0	0	0
-3.18651	0.0147114	0.000378501	0.00905319	0.0139307	0.0165663	0.021477	0.0306007	0.0283126	0.0256701	0.016585	0.0120664		-29.212	0	0	0	0	0.00302457	0.0839608	0.00339239	0	0	0	0
-3.02217	0.0188608	0.001514	0.0143342	0.0139307	0.0214608	0.0222306	0.031734	0.0309551	0.0271801	0.0150773	0.00565611		-28.6002	0	0	0	0	0.0026465	0.0888554	0.00640784	0	0	0	0
-2.85783	0.0188608	0.001514	0.0120709	0.0180723	0.0135542	0.0218538	0.0366453	0.0286901	0.01963	0.0105541	0.00603318		-27.9884	0	0	0	0	0.00302457	0.0737952	0.00866943	0	0	0	0
-2.69348	0.022633	0.000757002	0.0196152	0.0173193	0.0229669	0.0297664	0.0275784	0.0237826	0.014345	0.0128157	0.00339367		-27.3766	0	0	0	0	0.00113422	0.0613705	0.0169619	0	0	0	0
-2.52914	0.0169747	0.0011355	0.019238	0.0199548	0.0252259	0.0244913	0.0260672	0.0256701	0.0211401	0.0120618	0.00263952		-26.7648	0	0	0	0	0	0.0538404	0.0260083	0	0	0	0
-2.3648	0.0181064	0.0011355	0.0188608	0.0173193	0.0199548	0.0267521	0.0260672	0.0245376	0.0211401	0.00980023	0.00490196		-26.153	0	0	0	0	0	0.0448042	0.0320392	0	0	0	0
-2.20046	0.0264051	0	0.0135798	0.0263554	0.0308735	0.0290128	0.0275784	0.0234051	0.017365	0.0116849	0.00452489		-25.5412	0	0	0	0	0	0.0372741	0.0422164	0	0	0	0
-2.03611	0.0290456	0.0011355	0.0211241	0.0248494	0.0256024	0.0331575	0.0249339	0.0215176	0.01359	0.0071617	0.00490196		-24.9294	0	0	0	0	0	0.0263554	0.0557859	0.00037679	0	0	0
-1.87177	0.0218785	0	0.0275368	0.0274849	0.0240964	0.028636	0.026445	0.0237826	0.0109475	0.0131926	0.00452489		-24.3175	0	0	0	0	0	0.0169428	0.0701093	0.00037679	0	0	0
-1.70743	0.0248963	0	0.027914	0.0274849	0.0240964	0.0301432	0.0298451	0.0230276	0.0177425	0.00527704	0.00188537		-23.7057	0	0	0	0	0	0.0173193	0.0814173	0.00075358	0	0	0
-1.54309	0.0271596	0	0.0222558	0.0240964	0.0267319	0.0327807	0.0275784	0.01359	0.01057	0.0082925	0.00565611		-23.0939	0	0	0	0	0	0.0120482	0.0761402	0.00188395	0	0	0
-1.37874	0.0294229	0	0.0218785	0.0252259	0.0248494	0.0222306	0.0272006	0.01661	0.0117025	0.00414625	0.00263952		-22.4821	0	0	0	0	0	0.0060241	0.0738786	0.00339111	0	0	0
-1.2144	0.0324406	0	0.0282912	0.0271084	0.0271084	0.0278824	0.0196449	0.0154775	0.01057	0.00452318	0.000754148		-21.8703	0	0	0	0	0	0.00376506	0.088202	0.0037679	0	0	0
-1.05006	0.0294229	0	0.0301773	0.0350151	0.0346386	0.0256217	0.023045	0.012835	0.0132125	0.00490011	0.0015083		-21.2585	0	0	0	0	0	0.00301205	0.0791557	0.00640543	0	0	0
-0.885718	0.0301773	0	0.0282912	0.0278614	0.0301205	0.0252449	0.0253117	0.0162325	0.01057	0.00376932	0.000754148		-20.6467	0	0	0	0	0	0.00301205	0.0746325	0.0150716	0	0	0
-0.721375	0.0298001	0	0.0267823	0.0259789	0.028991	0.0301432	0.0226672	0.01208	0.00868252	0.00490011	0		-20.0349	0	0	0	0	0	0.00188253	0.0572936	0.0324039	0	0	0
-0.557033	0.0267823	0	0.0275368	0.0259789	0.0267319	0.0211002	0.0219116	0.0139675	0.0109475	0.00188466	0.00226244		-19.4231	0	0	0	0	0	0	0.0490011	0.0211002	0	0	0
-0.392691	0.0301773	0	0.0275368	0.0237199	0.0263554	0.0192163	0.0238005	0.0132125	0.00755002	0.00301545	0.000377074		-18.8112	0	0	0	0	0	0	0.0478703	0.0422005	0	0	0
-0.228348	0.024519	0	0.0260279	0.0256024	0.0248494	0.0222306	0.0151114	0.011325	0.00604002	0.00339239	0.000754148		-18.1994	0	0	0	0	0	0	0.0290237	0.0531274	0	0	0
-0.0640058	0.0237646	0	0.0343267	0.0331325	0.029744	0.0203466	0.015867	0.00906002	0.00641752	0.00301545	0.0015083		-17.5876	0	0	0	0	0	0	0.0207312	0.0655614	0.00037679	0	0
0.100337	0.0256507	0	0.0362127	0.0316265	0.0286145	0.0199699	0.0109558	0.00906002	0.00566251	0.00263852	0.000754148		-16.9758	0	0	0	0	0	0	0.0241236	0.0719668	0.00075358	0	0
0.264679	0.027914	0	0.0290456	0.028238	0.0278614	0.0195931	0.0124669	0.00717252	0.00226501	0.00188466	0.000754148		-16.364	0	0	0	0	0	0	0.0116849	0.0749812	0.00150716	0	0
0.429021	0.0222558	0	0.024519	0.0278614	0.0188253	0.0158252	0.0109558	0.00490751	0.00415251	0.000753864	0.000754148		-15.7522	0	0	0	0	0	0	0.00904636	0.0885456	0.00414469	0	0
0.593364	0.0241418	0	0.0267823	0.0237199	0.0207078	0.0173323	0.0124669	0.00717252	0.00377501	0.000753864	0.000377074		-15.1404	0	0	0	0	0	0	0.00339239	0.0847777	0.00602864	0	0
0.757706	0.0203697	0	0.0252735	0.0263554	0.0195783	0.0158252	0.00755572	0.00830502	0.00415251	0.00188466	0		-14.5286	0	0	0	0	0	0	0.00376932	0.0821402	0.00866616	0	0
0.922049	0.0211241	0	0.0237646	0.0256024	0.0214608	0.0124341	0.00793351	0.00641752	0.00302001	0.00188466	0		-13.9167	0	0	0	0	0	0	0.00301545	0.0674454	0.016202	0	0
1.08639	0.0230102	0	0.0218785	0.0222139	0.0169428	0.0177091	0.00642236	0.00679502	0.00226501	0.00188466	0		-13.3049	0	0	0	0	0	0	0.0011308	0.066315	0.0263753	0	0
1.25073	0.0184836	0	0.0199925	0.0173193	0.0161898	0.0128109	0.00906687	0.00490751	0.00339751	0.0011308	0		-12.6931	0	0	0	0	0	0	0.00150773	0.0504898	0.0327807	0	0
1.41508	0.022633	0	0.019238	0.0210843	0.0124247	0.0131876	0.00982244	0.00490751	0.0018875	0.00188466	0		-12.0813	0	0	0	0	0	0	0	0.051997	0.0444612	0	0
1.57942	0.0169747	0	0.0218785	0.0176958	0.0158133	0.00941974	0.00717794	0.00377501	0.0018875	0.000753864	0		-11.4695	0	0	0	0	0	0	0	0.0308968	0.057272	0.00037594	0
1.74376	0.0135798	0	0.0184836	0.0165663	0.0165663	0.00640543	0.00642236	0.00264251	0.00302001	0.000753864	0		-10.8577	0	0	0	0	0	0	0	0.0226074	0.0655614	0.00112782	0
1.9081	0.013957	0	0.0154659	0.0173193	0.0173193	0.00678222	0.00415565	0.00528501	0.0018875	0.0011308	0		-10.2459	0	0	0	0	0	0	0	0.021477	0.0712133	0.00300752	0
2.07245	0.00905319	0	0.0147114	0.0143072	0.0116717	0.0109269	0.00680015	0.00302001	0.0018875	0	0		-9.63407	0	0	0	0	0	0	0	0.0154484	0.0851545	0.00300752	0
2.23679	0.0113165	0	0.0135798	0.0120482	0.0124247	0.00715901	0.00453343	0.00151	0.000755002	0	0		-9.02226	0	0	0	0	0	0	0	0.0101733	0.0847777	0.00601504	0
2.40113	0.00716711	0	0.0196152	0.0161898	0.0120482	0.00602864	0.00340008	0.00302001	0.00226501	0	0		-8.41044	0	0	0	0	0	0	0	0.00489827	0.0787491	0.0112782	0
2.56547	0.0116937	0	0.0135798	0.00978916	0.0060241	0.00791258	0.00302229	0.00302001	0.000377501	0	0		-7.79863	0	0	0	0	0	0	0	0.00414469	0.0810098	0.0172932	0
2.72981	0.00867597	0	0.0113165	0.00753012	0.00941265	0.00527506	0.00415565	0.000755002	0.0018875	0	0		-7.18682	0	0	0	0	0	0	0	0.00414469	0.0757347	0.0221805	0
2.89416	0.00905319	0	0.00905319	0.0116717	0.00715361	0.00602864	0.00302229	0.00151	0	0	0		-6.57501	0	0	0	0	0	0	0	0.00075358	0.0535041	0.0308271	0
3.0585	0.0094304	0	0.0124481	0.00865964	0.0060241	0.00602864	0.0026445	0.0011325	0.000377501	0	0		-5.9632	0	0	0	0	0	0	0	0.00037679	0.0508666	0.0398496	0
3.22284	0.00829876	0	0.00754432	0.00978916	0.00414157	0.0037679	0.00226672	0.000377501	0.000377501	0	0		-5.35139	0	0	0	0	0	0	0	0	0.0425772	0.0454887	0.000752729
3.38718	0.00490381	0	0.00980762	0.0112952	0.00451807	0.00263753	0.0026445	0.00226501	0.0011325	0	0		-4.73957	0	0	0	0	0	0	0	0	0.0331575	0.0684211	0.00112909
3.55153	0.00678989	0	0.00792154	0.0064006	0.0064006	0.00339111	0.0026445	0.000755002	0	0	0		-4.12776	0	0	0	0	0	0	0	0	0.021477	0.0778195	0.00150546
3.71587	0.00528103	0	0.00867597	0.00753012	0.00753012	0.00263753	0.000755572	0.00151	0	0	0		-3.51595	0	0	0	0	0	0	0	0	0.0150716	0.0642857	0.00263455
3.88021	0.00641267	0	0.00414938	0.00527108	0.00527108	0.00301432	0.00188893	0.000755002	0	0	0		-2.90414	0	0	0	0	0	0	0	0	0.0165787	0.0906015	0.00790365
4.04455	0.00377216	0	0.00641267	0.00527108	0.00414157	0.00226074	0.00151114	0.000377501	0	0	0		-2.29233	0	0	0	0	0	0	0	0	0.00941974	0.087218	0.00940911
4.2089	0.00377216	0	0.00377216	0.00564759	0.00112952	0.00263753	0.00113336	0.000377501	0	0	0		-1.68052	0	0.000376223	0	0	0	0	0	0	0.00678222	0.0770677	0.0218291
4.37324	0.00301773	0	0.00490381	0.00489458	0.00263554	0.00263753	0.000755572	0	0	0	0		-1.0687	0	0.00150489	0	0	0	0	0	0	0.00226074	0.0676692	0.0270982
4.53758	0.00150886	0	0.00301773	0.00188253	0.00112952	0.00226074	0.000377786	0	0	0	0		-0.456892	0	0.000752445	0	0	0	0	0	0	0.00301432	0.0601504	0.0357546
4.70192	0.00188608	0	0.00264051	0.00263554	0.00301205	0.00113037	0.000755572	0	0	0	0		0.154919	0	0.0048909	0	0	0	0	0	0	0.00301432	0.0477444	0.0447874
4.86627	0.0022633	0	0.00565824	0.00414157	0.00150602	0.00226074	0	0	0	0	0		0.766731	0	0.00639579	0	0	0	0	0	0	0.00150716	0.0466165	0.0575837
5.03061	0.0022633	0	0.00264051	0.00376506	0.00225904	0.00113037	0	0	0	0	0		1.37854	0	0.0142965	0	0	0	0	0	0	0	0.0323308	0.0613474
5.19495	0.00188608	0	0.00452659	0.000753012	0.00263554	0.00150716	0.000755572	0	0	0	0		1.99035	0	0.0161776	0	0	0	0	0	0	0	0.0289474	0.0812947
5.35929	0.00264051	0	0.000754432	0	0.00112952	0.00113037	0	0	0	0	0		2.60217	0	0.0233258	0	0	0	0	0	0	0	0.0221805	0.084682
5.52364	0.00113165	0	0.0022633	0.00112952	0.000753012	0.00075358	0	0	0	0	0		3.21398	0	0.0443943	0	0	0	0	0	0	0	0.0176692	0.084682
5.68798	0.0022633	0	0.00150886	0.00150602	0.00150602	0.00188395	0	0	0	0	0		3.82579	0	0.0440181	0	0	0	0	0	0	0	0.0120301	0.0790365
5.85232	0.00113165	0	0.00150886	0.00112952	0.000376506	0.00037679	0	0	0	0	0		4.4376	0	0.0545523	0	0	0	0	0	0	0	0.00676692	0.0741438
6.01666	0.000377216	0	0.00150886	0.00225904	0	0	0	0	0	0	0		5.04941	0	0.0594432	0	0	0	0	0	0	0	0.00639098	0.0617237
6.181	0.00150886	0	0.00113165	0.000376506	0.000376506	0	0	0	0	0	0		5.66122	0	0.0842739	0	0	0	0	0	0	0	0.00225564	0.0605947
6.34535	0.00113165	0	0.000377216	0.000753012	0.000753012	0	0	0	0	0	0		6.27304	0	0.0703536	0	0	0	0	0	0	0	0.00112782	0.0474219
6.50969	0.00150886	0	0.000377216	0.00112952	0	0	0	0	0	0	0		6.88485	0	0.0816403	0	0	0	0	0	0	0	0.00150376	0.0410237
6.67403	0.000377216	0	0.00150886	0.00150602	0	0	0	0	0	0	0		7.49666	0	0.0854026	0	0	0	0	0	0	0	0.00075188	0.0346255
6.83837	0	0	0.000377216	0.000376506	0.000376506	0	0	0	0	0	0		8.10847	0	0.0805117	0	0	0	0	0	0	0	0	0.0263455
7.00272	0	0	0	0	0.000376506	0	0	0	0	0	0		8.72028	0	0.075997	0	0	0	0	0	0	0	0	0.0169364
7.16706	0	0	0.000754432	0	0	0	0	0	0	0	0		9.33209	0	0.0583145	0	0	0	0	0	0	0	0	0.0158073
7.3314	0	0	0.00113165	0	0	0	0	0	0	0	0		9.94391	0	0.0474041	0	0	0	0	0	0	0	0	0.00828002
7.49574	0	0	0	0	0	0	0	0	0	0	0		10.5557	0	0.0383747	0	0	0	0	0	0	0	0	0.00451637
7.66009	0	0	0	0	0	0	0	0	0	0	0		11.1675	0	0.0331076	0	0	0	0	0	0	0	0	0.00451637
7.82443	0	0	0	0	0	0	0	0	0	0	0		11.7793	0	0.0221971	0	0	0	0	0	0	0	0	0.000376364
7.98877	0	0	0	0	0	0	0	0	0	0	0		12.3912	0	0.0206922	0	0	0	0	0	0	0	0	0.00150546
8.15311	0	0	0	0	0	0	0	0	0	0	0		13.003	0	0.0109105	0	0	0	0	0	0	0	0	0.000376364
8.31746	0	0	0	0	0	0	0	0	0	0	0		13.6148	0	0.00639579	0	0	0	0	0	0	0	0	0.000376364
8.4818	0	0	0	0	0	0	0	0	0	0	0		14.2266	0	0.00677201	0	0	0	0	0	0	0	0	0
8.64614	0	0	0	0	0	0	0	0	0	0	0		14.8384	0	0.00188111	0	0	0	0	0	0	0	0	0
8.81048	0	0	0	0	0	0	0	0	0	0	0		15.4502	0	0.00263356	0	0	0	0	0	0	0	0	0
8.97483	0	0	0	0	0	0	0	0	0	0	0		16.062	0	0.00188111	0	0	0	0	0	0	0	0	0
9.13917	0	0	0	0	0	0	0	0	0	0	0		16.6738	0	0.00112867	0	0	0	0	0	0	0	0	0
9.30351	0	0	0	0	0	0	0	0	0	0	0		17.2856	0	0	0	0	0	0	0	0	0	0	0
9.46785	0	0	0	0	0	0	0	0	0	0	0		17.8975	0	0	0	0	0	0	0	0	0	0	0
9.63219	0	0	0	0	0	0	0	0	0	0	0		18.5093	0	0	0	0	0	0	0	0	0	0	0

## Sheet: Supl. Fig. 2
Source Data for Supplementary Figure 2
Ligand	LaDyBUGS		λD
	15 ns total		15 ns (production)
	ΔGbind	± σM	ΔGbind	± σM
mup1_7	-6.134	0.060744	-6.5225	0.353306
mup1_6	-6.41748	0.0703622	-6.5435	0.320407
mup1_5	-7.86235	0.0785101	-7.8625	0.222902
mup1_4	-8.08779	0.0810853	-7.8905	0.234259
mup1_3	-8.88725	0.113824	-8.4165	0.234703
mup1_2	-8.78112	0.0997138	-8.9345	0.254539
dnal_4	-7.22636	0.0720773	-7.06871	0.722717
dnal_5	-3.17017	0.0819094	-4.04071	1.06704
dnal_6	-5.04866	0.103499	-5.23571	0.849729
dnal_7	-5.62869	0.0748007	-5.40771	0.560801
dnal_8	-6.77126	0.164439	-6.25871	0.515348
dnal_9	-5.29236	0.103673	-5.48671	0.556042
dnal_4	-7.46251	0.0820496	-7.10171	0.518853
cmet_11	-7.32793	0.162716	-7.33043	0.276041
cmet_7	-8.20377	0.184219	-9.01343	0.431736
cmet_10	-9.89065	0.190897	-9.81943	0.335492
cmet_12	-7.32486	0.18395	-7.04443	0.256172
cmet_9	-9.67698	0.18953	-9.33643	0.315297
cmet_8	-7.62875	0.191587	-8.19043	0.35656
cmet_4	-7.37179	0.265672	-6.99843	0.370842
cmet_5	-7.88802	0.329305	-7.81643	0.322368
cmet_13	-9.42148	0.249877	-8.78743	0.361032
cmet_15	-6.93894	0.2613	-6.75943	0.43173
cmet_14	-8.45055	0.263487	-9.02743	0.397064
thm_5	-5.92318	0.0793926	-5.35986	0.229282
thm_1a	-6.59253	0.0925213	-6.23486	0.234888
thm_1b	-8.80771	0.096396	-8.65586	0.261204
thm_1c	-8.59248	0.0976483	-9.10486	0.269732
thm_1d	-8.09824	0.107597	-7.88686	0.260452
thm_3a	-7.72627	0.0984743	-7.09186	0.226071
thm_3b	-7.03396	0.155641	-7.87586	0.227496
thm_6a	-11.5222	0.115253	-11.5759	0.378455
thm_6b	-10.1583	0.126681	-10.7389	0.546586
thm_6e	-9.31948	0.110653	-9.23286	0.342338
thm_7a	-7.9321	0.13381	-7.94886	0.241378
pfkf_38	-7.98556	0.208519	-8.19693	0.16343
pfkf_35	-11.2229	0.287823	-11.5179	0.199413
pfkf_39	-5.86846	0.290188	-5.37593	0.336898
pfkf_41	-8.48635	0.413021	-8.06393	0.145342
pfkf_43	-8.89256	0.282461	-8.67693	0.27086
pfkf_55	-11.7789	0.288222	-12.2319	0.143043
pfkf_44	-8.48583	0.279115	-7.96293	0.148689
pfkf_46	-7.6121	0.285885	-6.70393	0.147826
pfkf_57	-11.3371	0.293789	-12.2169	0.180154
pfkf_65	-8.2165	0.282276	-8.93893	0.151543

## Sheet: Supl. Fig. 3
Source Data for Supplementary Figure 3
	LaDyBUGS 15 ns Thrombin												TI/MBAR 15 ns Thrombin												LaDyBUGS 15 ns PFKFB3											TI/MBAR 15 ns PFKFB3
Dihedral Angle (°)	thm_5	thm_1a	thm_1b	thm_1c	thm_1d	thm_3a	thm_3b	thm_6a	thm_6b	thm_6e	thm_7a		thm_5	thm_1a	thm_1b	thm_1c	thm_1d	thm_3a	thm_3b	thm_6a	thm_6b	thm_6e	thm_7a		pfkf_38	pfkf_35	pfkf_39	pfkf_41	pfkf_43	pfkf_44	pfkf_46	pfkf_55	pfkf_57	pfkf_65		pfkf_38	pfkf_35	pfkf_39	pfkf_41	pfkf_43	pfkf_44	pfkf_46	pfkf_55	pfkf_57	pfkf_65
-180	0	0	0	0	0	0	0	0	0	0	0		0	0	0	0	0	0	0	0	0	0	0		0	0	0	0	0	0	0	0	0	0		0	0	0	0	0	0	0	0	0	0
-179	0	0	0	0	0	0	0	0	0	0	0		0.00230246	0	0	0	0	0	0	0	0	0	0		0	0	0	0	0	0	0	0	0	0		0	0	0	0	0	0	0	0	0	0
-177	0	0	0	0	0	0	0	0	0	0	0		0	0	0	0	0	0	0	0	0	0	0		0	0	0	0	0	0	0	0	0	0		0	0	0	0	0	0	0	0	0	0
-175	0	0	0	0	0	0	0	0	0	0	0		0	0	0	0	0	0	0	0	0	0	0		0	0	0	0	0	0	0	0	0	0		0	0	0	0	0	0	0	0	0	0
-173	0	0	0	0	0	0	0	0	0	0	0		0	0	0	0	0	0	0	0	0	0	0		0	0	0	0	0	0	0	0	0	0		0	0	0	0	0	0	0	0	0	0
-171	0	0	0	0	0	0	0	0	0	0	0		0	0	0	0	0	0	0	0	0	0	0		0.00383787	0	0	0	0	0	0	0	0	0		0	0	0	0	0	0	0	0	0	0
-169	0	0	0	0	0	0	0	0	0	0	0		0	0	0	0	0	0	0	0	0	0	0		0	0	0	0	0	0	0	0	0	0		0	0	0	0	0	0	0	0	0	0
-167	0	0	0	0	0	0	0	0	0	0	0		0	0	0	0	0	0	0	0	0	0	0		0	0	0	0	0	0	0	0	0	0		0	0	0	0	0	0	0	0	0	0
-165	0	0	0	0	0	0	0	0	0	0	0		0	0	0	0	0	0	0	0	0	0	0		0	0	0	0	0	0	0	0	0	0		0	0	0	0	0	0	0	0	0	0
-163	0	0	0	0	0	0	0	0	0	0	0		0	0	0	0	0	0	0	0	0	0	0		0	0	0	0	0	0.00280135	0.00280706	0.00375733	0	0		0	0	0	0	0	0	0	0	0	0
-161	0	0	0	0	0	0	0	0	0	0	0		0	0	0	0	0	0	0	0	0	0	0		0	0	0.00400651	0.00435512	0	0.0056027	0	0	0.0025991	0.00264701		0	0	0	0	0	0	0	0	0	0
-159	0	0	0	0	0	0	0	0	0	0	0		0	0	0	0	0	0	0	0	0	0	0		0	0	0.0120195	0.00871024	0	0.0056027	0.00280706	0	0.0025991	0.00264701		0	0	0	0	0	0	0	0	0	0
-157	0	0	0	0	0	0	0	0	0	0	0		0	0	0	0	0	0	0	0	0	0	0		0	0	0.00400651	0.0130654	0.00802379	0.0056027	0.00842119	0	0.0025991	0.00264701		0	0	0	0	0	0	0	0	0	0
-155	0	0	0	0	0	0	0	0	0	0	0		0	0	0	0	0	0	0	0	0	0	0		0	0.00379592	0.0120195	0.00435512	0.00401189	0.0168081	0.0112282	0.00751466	0.00779731	0.0105881		0	0	0	0	0	0	0	0	0	0
-153	0	0	0	0	0	0	0	0	0	0	0		0	0	0	0	0	0	0	0	0	0	0		0.00767575	0.0113878	0.016026	0	0.0160476	0.0112054	0.0308777	0	0.0181937	0.0238231		0	0	0	0	0	0	0	0	0	0
-151	0	0	0	0	0	0	0	0	0	0	0		0.00230246	0	0	0	0	0	0	0	0	0	0		0.00767575	0.0151837	0.0280456	0.00871024	0.0320951	0.047623	0.0645624	0.0300586	0.0233919	0.0185291		0	0	0	0	0	0	0	0	0	0
-149	0	0	0	0	0	0	0	0	0	0	0		0	0	0	0	0	0	0	0	0	0	0		0.0115136	0.0303674	0.0480781	0.0130654	0.0280832	0.109253	0.0477201	0.0263013	0.0467839	0.0449992		0	0	0	0	0	0	0	0	0	0
-147	0	0	0	0	0	0	0	0	0	0	0		0	0	0	0	0	0	0	0	0	0	0		0.0230272	0.0227755	0.0761237	0.0609717	0.0521546	0.0924446	0.0785977	0.0300586	0.0623785	0.0555873		0	0	0	0	0	0	0	0	0	0
-145	0	0	0	0	0	0	0	0	0	0	0		0	0	0	0	0	0	0	0	0	0	0		0.0268651	0.0607347	0.0841367	0.0435512	0.112333	0.140068	0.0982472	0.0901759	0.0779731	0.0688223		0	0	0	0	0	0	0	0	0	0
-143	0	0	0	0	0	0	0	0	0	0	0		0	0	0	0	0	0	0	0	0	0	0		0.0153515	0.113878	0.108176	0.0653268	0.108321	0.114855	0.117897	0.0789039	0.0649776	0.103234		0	0	0	0	0	0	0	0	0	0
-141	0	0	0	0	0	0	0	0	0	0	0		0	0	0	0	0	0	0	0	0	0	0		0.0498924	0.106286	0.16026	0.074037	0.14844	0.187691	0.160003	0.139021	0.129955	0.111175		0	0	0	0	0	0	0	0	0	0
-139	0	0	0	0	0	0	0	0	0	0	0		0	0	0	0	0	0	0	0	0	0	0		0.0575681	0.110082	0.17228	0.0958126	0.192571	0.168081	0.230179	0.105205	0.150748	0.132351		0	0	0	0	0	0	0	0	0	0
-137	0	0	0	0	0	0	0	0	0	0	0		0	0	0	0	0	0	0	0	0	0	0		0.0997847	0.178408	0.196319	0.161139	0.188559	0.204499	0.207723	0.131506	0.142951	0.15088		0	0	0	0	0	0	0	0	0	0
-135	0	0	0	0	0	0	0	0	0	0	0		0	0	0	0	0	0	0	0	0	0	0		0.145839	0.186	0.152247	0.130654	0.228678	0.196095	0.247021	0.165322	0.194933	0.217055		0	0	0	0	0	0	0	0	0	0
-133	0.00453983	0	0	0	0	0	0	0	0.00393089	0	0		0	0	0	0	0	0	0	0	0	0	0		0.0997847	0.212572	0.240391	0.17856	0.208618	0.215704	0.230179	0.139021	0.194933	0.198526		0	0	0	0	0	0	0	0	0	0
-131	0.00453983	0	0	0	0.00427534	0	0	0	0	0	0		0	0	0	0	0	0	0	0	0	0	0		0.172704	0.193592	0.244397	0.18727	0.292868	0.201697	0.179652	0.202896	0.205329	0.153527		0	0	0	0	0	0	0	0	0	0
-129	0	0.00879659	0	0	0	0	0	0	0	0	0		0	0	0	0	0.00212135	0	0	0	0	0	0		0.172704	0.189796	0.1843	0.182915	0.252749	0.218505	0.227372	0.191624	0.148149	0.198526		0	0	0	0	0	0	0	0	0	0
-127	0.00453983	0.00439829	0.00427074	0	0	0.00415156	0	0	0	0	0		0	0	0	0	0.0042427	0	0	0	0	0	0		0.172704	0.163225	0.144234	0.182915	0.204607	0.179286	0.171231	0.139021	0.137753	0.190585		0	0	0	0	0	0	0	0	0	0
-125	0.00907966	0	0	0.00436278	0.00855068	0.00415156	0	0	0.00393089	0	0.00376854		0	0	0	0	0.00636405	0	0	0	0	0	0		0.218759	0.167021	0.164267	0.200335	0.180535	0.184889	0.21053	0.135264	0.140352	0.172056		0	0	0	0	0	0	0	0	0	0
-123	0.0181593	0.00439829	0	0.00872556	0.00427534	0.00415156	0.00421338	0	0.00393089	0	0		0.00230246	0	0	0	0.0042427	0	0	0	0	0	0		0.176542	0.144245	0.144234	0.213401	0.120357	0.16528	0.154388	0.101448	0.163744	0.132351		0	0	0	0	0	0	0	0	0	0
-121	0.0136195	0	0	0.00872556	0.012826	0.00415156	0.00421338	0	0.00393089	0.00417552	0		0.00230246	0	0	0	0.0042427	0	0	0	0	0	0		0.149677	0.094898	0.116189	0.182915	0.132392	0.117657	0.126318	0.105205	0.135153	0.108528		0	0	0	0	0	0	0	0	0	0
-119	0.00907966	0.00879659	0.00854147	0.0305395	0.0171014	0.0207578	0.0126401	0	0.00393089	0	0		0	0	0	0	0.00636405	0	0	0	0	0	0		0.122812	0.0607347	0.104169	0.226466	0.116345	0.0840405	0.0757907	0.0901759	0.0623785	0.0820574		0	0	0	0	0	0	0	0	0	0
-117	0.0363186	0.030788	0.0128122	0.0349022	0.0384781	0.0124547	0.00842675	0.0079675	0.00786178	0.00417552	0.00376854		0.00230246	0	0	0	0.0042427	0	0	0	0	0	0		0.161191	0.0759184	0.104169	0.156784	0.0641903	0.0784378	0.089826	0.0901759	0.0545812	0.0661753		0	0	0	0	0	0	0	0	0	0
-115	0.0453983	0.00879659	0.0256244	0	0.0299274	0.0207578	0.00421338	0.015935	0.0117927	0.0125266	0.0113056		0.00230246	0	0	0	0.0169708	0	0	0	0	0	0		0.149677	0.0759184	0.0560912	0.148074	0.0842497	0.0392189	0.0814048	0.0638746	0.0519821	0.0608813		0	0	0	0	0	0	0	0	0	0
-113	0.0817169	0.0219915	0.0298952	0.0130883	0.0513041	0.0332125	0.0168535	0.00398375	0.00393089	0.00835104	0.0113056		0	0	0	0	0.0127281	0	0	0	0	0	0		0.092109	0.045551	0.0600977	0.113233	0.0521546	0.0504243	0.0392989	0.0526026	0.0441848	0.0529403		0	0	0	0	0	0	0	0	0	0
-111	0.0453983	0.0439829	0.0683318	0.0349022	0.0641301	0.0456671	0.00842675	0.0119512	0.0196544	0.00835104	0.0150742		0	0	0	0	0.0275776	0	0	0	0	0	0		0.0575681	0.0379592	0.0360586	0.135009	0.0481427	0.0532257	0.0673695	0.0187866	0.0181937	0.0317642		0	0	0	0	0	0	0	0	0	0
-109	0.0862568	0.0483812	0.0256244	0.0741672	0.0342027	0.0415156	0.0463471	0.0278862	0.035378	0.0292286	0.0113056		0	0	0	0	0.0233349	0	0	0	0	0	0		0.0460545	0.0151837	0.0200326	0.0653268	0.0120357	0.0252122	0.0252636	0.0300586	0.025991	0.0264701		0	0	0	0	0	0	0	0	0	0
-107	0.0363186	0.0615761	0.0555196	0.0654417	0.0897821	0.0705765	0.0379204	0.0278862	0.0117927	0.0417552	0.0226113		0.00230246	0	0	0	0.042427	0	0	0	0	0	0		0.0537302	0.0303674	0.016026	0.0696819	0.0120357	0.0336162	0.0364918	0.011272	0.0207928	0.0185291		0	0	0	0	0	0	0	0	0	0
-105	0.0817169	0.0527795	0.0896855	0.0872556	0.0812315	0.107941	0.0505605	0.0438212	0.0235853	0.0417552	0.0263798		0	0	0	0	0.0530338	0	0	0	0	0	0		0.0345409	0.0265714	0.0200326	0.0696819	0.0120357	0.0140068	0.0280706	0.0150293	0.0233919	0.0238231		0	0	0	0	0	0	0	0	0	0
-103	0.104416	0.0879659	0.111039	0.100344	0.0641301	0.116244	0.0589873	0.0398375	0.0196544	0.0417552	0.0339169		0.00460492	0	0	0	0.0615192	0	0	0	0	0	0		0.0268651	0.0113878	0.00801302	0.0435512	0.0120357	0.0112054	0.0196494	0.011272	0.0129955	0.0132351		0	0	0	0	0	0	0	0	0	0
-101	0.0998763	0.12755	0.081144	0.113432	0.0940575	0.157759	0.0505605	0.0398375	0.0589633	0.0501062	0.0263798		0.00230246	0	0	0	0.084854	0	0	0	0	0	0		0.0191894	0.0113878	0.00801302	0.0348409	0.00401189	0.0168081	0.0112282	0.011272	0.00519821	0.0132351		0	0	0	0	0	0	0	0	0	0
-99	0.136195	0.101161	0.0982269	0.130883	0.145362	0.137001	0.101121	0.0597562	0.0511016	0.0918614	0.0527596		0	0	0	0	0.101825	0	0	0	0	0	0		0.0115136	0.00759184	0.00801302	0.0304858	0.00401189	0.00840405	0.0112282	0.0150293	0.00779731	0.00264701		0	0	0	0	0	0	0	0	0	0
-97	0.127115	0.162737	0.102498	0.135246	0.123985	0.18682	0.122188	0.06374	0.0982722	0.0918614	0.0489911		0.00230246	0	0	0	0.0975821	0	0	0	0	0	0		0.0268651	0.0113878	0.00400651	0.0174205	0.00401189	0.0112054	0.00561412	0.00375733	0.00779731	0.00264701		0	0	0	0	0	0	0	0	0	0
-95	0.172514	0.224313	0.183642	0.135246	0.132536	0.13285	0.164322	0.047805	0.0628942	0.0584573	0.0602967		0.00920984	0	0	0	0.140009	0	0	0	0	0	0		0.00767575	0	0	0.0130654	0.0120357	0.0224108	0.00842119	0	0	0		0	0	0	0	0	0	0	0	0	0
-93	0.163434	0.20672	0.1751	0.15706	0.162463	0.18682	0.117975	0.0597562	0.110065	0.0668083	0.109288		0.00460492	0	0	0	0.140009	0	0	0	0	0	0		0.00767575	0.00759184	0.00801302	0.0130654	0.00401189	0.0168081	0.00561412	0	0.0025991	0.00264701		0	0	0	0	0	0	0	0	0	0
-91	0.186133	0.158339	0.170829	0.126521	0.175289	0.157759	0.109548	0.0956099	0.070756	0.0751594	0.135668		0.00460492	0	0	0	0.165465	0	0	0	0	0	0		0.0153515	0.00379592	0	0.0174205	0	0.0112054	0.00842119	0	0	0.00264701		0	0	0	0	0	0	0	0	0	0
-89	0.181593	0.224313	0.192183	0.117795	0.196666	0.207578	0.155895	0.115529	0.121858	0.15867	0.15451		0.00230246	0	0	0	0.154859	0	0	0	0	0	0		0	0	0	0.00871024	0.00401189	0.0056027	0.00561412	0	0	0.0105881		0	0	0	0	0	0	0	0	0	0
-87	0.199753	0.18033	0.170829	0.183237	0.209492	0.18682	0.219096	0.147399	0.149374	0.150319	0.15451		0.00230246	0	0	0	0.190922	0	0	0	0	0	0		0.00767575	0	0.00400651	0	0	0.00840405	0.00561412	0	0	0.00264701		0	0	0	0	0	0	0	0	0	0
-85	0.181593	0.228711	0.183642	0.165786	0.175289	0.207578	0.176962	0.139431	0.216199	0.212952	0.192196		0.00230246	0	0	0	0.212135	0	0	0	0	0	0		0.00383787	0	0	0.00435512	0	0	0.00561412	0.00375733	0.0025991	0.00529403		0	0	0	0	0	0	0	0	0	0
-83	0.204292	0.259499	0.209266	0.152697	0.222318	0.178517	0.143255	0.246992	0.224061	0.171196	0.184659		0.00690738	0	0	0	0.252441	0	0	0	0	0	0		0	0	0.00400651	0.00435512	0	0	0.00561412	0	0	0.00264701		0	0	0	0	0	0	0	0	0	0
-81	0.204292	0.211118	0.217808	0.161423	0.162463	0.178517	0.198029	0.211139	0.196544	0.192074	0.229881		0.00460492	0	0	0	0.265169	0	0	0	0	0	0		0	0	0.00801302	0	0	0.00280135	0	0	0	0		0	0	0	0	0	0	0	0	0	0
-79	0.163434	0.20672	0.153747	0.15706	0.196666	0.153608	0.202242	0.258944	0.275162	0.225478	0.18089		0	0	0	0	0.320324	0	0	0	0	0	0		0	0	0	0.00435512	0	0.00280135	0.00280706	0	0	0		0	0	0	0	0	0	0	0	0	0
-77	0.204292	0.158339	0.192183	0.196325	0.12826	0.149456	0.210669	0.211139	0.224061	0.221303	0.188427		0.00230246	0	0	0	0.341537	0	0	0	0	0	0		0.00383787	0	0.00801302	0	0	0.00280135	0.0112282	0	0	0		0	0	0	0	0	0	0	0	0	0
-75	0.131655	0.197923	0.132393	0.178874	0.162463	0.120395	0.143255	0.290814	0.255508	0.167021	0.177122		0.00230246	0	0	0	0.288504	0	0	0	0	0	0		0	0	0	0	0	0.00280135	0	0	0	0.00264701		0	0	0	0	0	0	0	0	0	0
-73	0.108956	0.145144	0.119581	0.135246	0.149637	0.128698	0.130615	0.199187	0.165097	0.221303	0.177122		0	0	0	0	0.277897	0	0	0	0	0	0		0	0	0	0	0	0	0.00842119	0	0	0		0	0	0	0	0	0	0	0	0	0
-71	0.108956	0.131949	0.0896855	0.148334	0.153912	0.103789	0.147468	0.211139	0.227992	0.263058	0.150742		0	0	0	0	0.309717	0	0	0	0	0	0		0	0	0	0	0	0.0056027	0.00280706	0	0	0.00264701		0	0	0	0	0	0	0	0	0	0
-69	0.0862568	0.074771	0.132393	0.143972	0.106883	0.0622734	0.0800541	0.163334	0.161166	0.200425	0.116825		0	0	0	0	0.23547	0	0	0	0	0	0		0	0	0	0.00871024	0.00401189	0	0.00280706	0	0	0		0	0	0	0	0	0	0	0	0	0
-67	0.0862568	0.131949	0.102498	0.113432	0.123985	0.0498187	0.067414	0.183252	0.172959	0.137792	0.0791394		0.00230246	0	0	0	0.226984	0	0	0	0	0	0		0	0	0	0	0	0.00840405	0.00280706	0	0	0.00264701		0	0	0	0	0	0	0	0	0	0
-65	0.054478	0.0879659	0.0597903	0.0959811	0.0940575	0.0705765	0.0505605	0.119512	0.165097	0.125266	0.0376854		0.00460492	0	0	0	0.154859	0	0	0	0	0	0		0	0	0	0.00435512	0	0.00280135	0.00842119	0	0	0		0	0	0	0	0	0	0	0	0	0
-63	0.0453983	0.0395846	0.0726025	0.0523534	0.102608	0.0622734	0.0589873	0.111545	0.0825487	0.100212	0.0263798		0	0	0	0	0.150616	0	0	0	0	0	0		0	0	0.00400651	0.00435512	0.00401189	0	0.00280706	0	0	0		0	0	0	0	0	0	0	0	0	0
-61	0.0817169	0.0571778	0.0896855	0.0610789	0.0427534	0.0207578	0.033707	0.0916262	0.0786178	0.0835104	0.0339169		0	0	0	0	0.11031	0	0	0	0	0	0		0	0	0	0	0.00802379	0	0	0	0	0		0	0	0	0	0	0	0	0	0	0
-59	0.0226992	0.0659744	0.0341659	0.0349022	0.0342027	0.0124547	0.0210669	0.0717075	0.0589633	0.0751594	0.0150742		0	0	0	0	0.07849	0	0	0	0	0	0		0	0	0	0	0	0	0.00280706	0.00375733	0.0025991	0		0	0	0	0	0	0	0	0	0	0
-57	0.0453983	0.0395846	0.0298952	0.0567161	0.025652	0.00415156	0.0421338	0.0717075	0.0314471	0.0375797	0.0188427		0	0	0	0	0.0657619	0	0	0	0	0	0		0	0	0.00400651	0.00435512	0.00401189	0.00280135	0	0	0	0		0	0	0	0	0	0	0	0	0	0
-55	0.0136195	0.0351863	0.0256244	0.0349022	0.0342027	0.00415156	0.0168535	0.0199187	0.0511016	0.0501062	0		0.00230246	0	0	0	0.0530338	0	0	0	0	0	0		0	0	0	0.00871024	0.00401189	0	0.00842119	0	0.0025991	0.00264701		0	0	0	0	0	0	0	0	0	0
-53	0.00907966	0.0219915	0.0213537	0.0261767	0.025652	0.0207578	0.00842675	0.0199187	0.0275162	0.0292286	0		0	0	0	0	0.0339416	0	0	0	0	0	0		0	0.00379592	0	0.00435512	0	0.00280135	0.0112282	0	0	0		0	0	0	0	0	0	0	0	0	0
-51	0.00907966	0.00879659	0.0170829	0.0130883	0.00427534	0.00830312	0.00842675	0.015935	0.0275162	0.0208776	0.00753709		0	0	0	0	0.0190922	0	0	0	0	0	0		0	0.00379592	0	0.00435512	0.00401189	0.0056027	0	0	0	0		0	0	0	0	0	0	0	0	0	0
-49	0	0.00439829	0.0170829	0.00872556	0.00855068	0.00415156	0	0.0239025	0.0157236	0.0167021	0.00376854		0	0	0	0	0.0127281	0	0	0	0	0	0		0	0	0.00400651	0.00435512	0.00401189	0.0112054	0.00842119	0	0.0025991	0		0	0	0	0	0	0	0	0	0	0
-47	0	0	0.00427074	0.00872556	0	0	0	0.0119512	0.00786178	0.00417552	0		0	0	0	0	0.0084854	0	0	0	0	0	0		0	0	0.00801302	0.00871024	0.00401189	0.00280135	0	0	0.0025991	0		0	0	0	0	0	0	0	0	0	0
-45	0	0	0.00427074	0.0130883	0.00427534	0	0.00421338	0.0079675	0.00393089	0	0		0	0	0	0	0.00212135	0	0	0	0	0	0		0	0.00379592	0.00400651	0	0.00401189	0.0056027	0.00842119	0.00375733	0.0025991	0		0	0	0	0	0	0	0	0	0	0
-43	0	0.00439829	0.00427074	0	0	0	0	0.00398375	0	0	0		0	0	0	0	0.00636405	0	0	0	0	0	0		0	0	0	0.0130654	0	0.00840405	0.00280706	0.00751466	0.00779731	0		0	0	0	0	0	0	0	0	0	0
-41	0	0.00439829	0	0.00436278	0	0	0	0	0	0.00417552	0		0	0	0	0	0.00212135	0	0	0	0	0	0		0	0.00379592	0	0.0174205	0	0.0056027	0.00842119	0	0.00779731	0		0	0	0	0	0	0	0	0	0	0
-39	0	0.00439829	0	0	0	0	0	0	0	0	0		0	0	0	0	0	0	0	0	0	0	0		0	0.00379592	0.00400651	0.0217756	0.00802379	0.0056027	0.00561412	0.00375733	0.00779731	0.00264701		0	0	0	0	0	0	0	0	0	0
-37	0	0	0	0	0	0	0	0	0.00393089	0.00417552	0		0	0	0	0	0	0	0	0	0	0	0		0	0.00379592	0.00400651	0.00871024	0.00802379	0.0056027	0.00561412	0	0.00519821	0		0	0	0	0	0	0	0	0	0	0
-35	0	0	0.00427074	0	0	0	0	0	0	0	0		0	0	0	0	0	0	0	0	0	0	0		0	0.00379592	0	0.00435512	0.0120357	0.0056027	0.00280706	0	0.00519821	0		0	0	0	0	0	0	0	0	0	0
-33	0	0.00439829	0	0	0	0	0	0	0	0	0		0	0	0	0	0	0	0	0	0	0	0		0	0	0	0.00871024	0.00401189	0.0056027	0.00280706	0	0	0		0	0	0	0	0	0	0	0	0	0
-31	0	0	0	0	0	0	0	0	0	0.00417552	0		0	0	0	0	0	0	0	0	0	0	0		0	0	0.00801302	0.0174205	0.00401189	0.0056027	0.00280706	0	0.00779731	0.00529403		0	0	0	0	0	0	0	0	0	0
-29	0	0	0	0	0	0	0	0	0	0	0		0	0	0	0	0	0	0	0	0	0	0		0.00383787	0	0	0.00871024	0.00401189	0	0.00280706	0.00375733	0.0155946	0		0	0	0	0	0	0	0	0	0	0
-27	0	0	0	0	0	0	0	0	0	0	0		0	0	0	0	0	0	0	0	0	0	0		0	0	0	0	0	0.00280135	0.00280706	0	0.00779731	0.00264701		0	0	0	0	0	0	0	0	0	0
-25	0	0	0	0	0	0	0	0	0	0	0		0	0	0	0	0	0	0	0	0	0	0		0	0.00759184	0	0	0.00802379	0	0.00280706	0	0.00519821	0.00264701		0	0	0	0	0	0	0	0	0	0
-23	0	0.00439829	0	0	0	0	0	0	0	0	0		0	0	0	0	0	0	0	0	0	0	0		0.00767575	0	0	0	0.00401189	0.00280135	0.00280706	0	0.00779731	0		0	0	0	0	0	0	0	0	0	0
-21	0	0	0	0	0	0	0	0	0	0	0		0	0	0	0	0	0	0	0	0	0	0		0.00383787	0	0	0	0	0	0	0	0.0025991	0		0	0	0	0	0	0	0	0	0	0
-19	0	0	0	0	0	0	0	0	0	0	0		0.00230246	0	0	0	0	0	0	0	0	0	0		0.00383787	0	0	0	0.00401189	0.00280135	0	0	0.0025991	0		0	0	0	0	0	0	0	0	0	0
-17	0	0	0	0	0	0	0	0	0	0	0		0	0	0	0	0	0	0	0	0	0	0		0	0	0	0	0	0	0	0	0	0.00264701		0	0	0	0	0	0	0	0	0	0
-15	0	0	0	0	0	0	0	0	0	0	0		0	0	0	0	0	0	0	0	0	0	0		0	0	0	0	0.00401189	0	0	0	0	0		0	0	0	0	0	0	0	0	0	0
-13	0	0	0	0	0	0	0	0	0	0	0		0	0	0	0	0	0	0	0	0	0	0		0	0	0	0	0	0	0	0	0	0		0	0	0	0	0	0	0	0	0	0
-11	0	0	0	0	0	0	0	0	0	0	0		0	0	0	0	0	0	0	0	0	0	0		0	0	0	0	0	0	0	0	0	0		0	0	0	0	0	0	0	0	0	0
-9	0	0	0	0	0	0	0	0	0	0	0		0	0	0	0	0	0	0	0	0	0	0		0	0	0	0	0	0.00280135	0	0	0	0		0	0	0	0	0	0	0	0	0	0
-7	0	0	0	0	0	0	0	0	0	0	0		0	0	0	0	0	0	0	0	0	0	0		0	0	0	0	0	0	0	0	0	0		0	0	0	0	0	0	0	0	0	0
-5	0	0	0	0	0	0	0	0	0	0	0		0	0	0	0	0	0	0	0	0	0	0		0	0	0	0	0	0	0	0	0	0		0	0	0	0	0	0	0	0	0	0
-3	0	0	0	0	0	0	0	0	0	0	0		0	0	0	0	0	0	0	0	0	0	0		0	0	0	0	0	0.00280135	0	0	0	0		0	0	0	0	0	0	0	0	0	0
-1	0	0	0	0	0	0	0	0	0	0	0		0	0	0	0	0	0	0	0	0	0	0		0	0	0	0	0	0.00280135	0	0	0	0		0	0	0	0	0	0	0	0	0	0
1	0	0	0	0	0	0	0	0	0	0.00835104	0		0	0	0	0	0	0	0	0	0	0	0		0	0	0	0	0	0	0	0	0	0		0	0	0	0	0	0	0	0	0	0
3	0	0	0	0	0	0	0	0	0	0	0		0	0	0	0	0	0	0	0	0	0	0		0	0	0	0	0	0	0	0	0	0		0	0	0	0	0	0	0	0	0	0
5	0	0	0	0	0	0	0	0	0	0	0		0	0	0	0	0	0	0	0	0	0	0		0	0	0.00400651	0	0	0	0	0	0	0		0	0	0	0	0	0	0	0	0	0
7	0	0	0	0	0	0	0	0	0	0	0		0	0	0	0	0	0	0	0	0	0	0		0	0	0	0	0	0	0	0	0	0		0	0	0	0	0	0	0	0	0	0
9	0	0	0	0	0	0	0	0	0	0	0		0	0	0	0	0	0	0	0	0	0	0		0	0	0	0	0	0	0	0	0	0		0	0	0	0	0	0	0	0	0	0
11	0	0	0	0	0	0	0	0	0	0	0		0	0	0	0	0	0	0	0	0	0	0		0	0	0	0	0.00401189	0	0	0	0	0		0	0	0	0	0	0	0	0	0	0
13	0	0	0	0	0	0	0	0	0	0	0		0	0	0	0	0	0	0	0	0	0	0		0	0	0	0	0	0	0	0	0	0		0	0	0	0	0	0	0	0	0	0
15	0	0	0	0	0	0	0	0	0	0	0		0	0	0	0	0	0	0	0	0	0	0		0	0	0	0	0.00401189	0.00280135	0.00561412	0	0	0		0	0	0	0	0	0	0	0	0	0
17	0	0	0	0	0	0	0	0	0	0	0		0	0	0	0	0	0	0	0	0	0	0		0	0	0	0	0	0	0.00280706	0	0	0		0	0	0	0	0	0.00605713	0.00202912	0	0	0
19	0	0	0	0	0	0	0	0	0	0.00417552	0		0	0	0	0	0	0	0	0	0	0	0		0	0	0.00400651	0	0.00401189	0	0.00280706	0	0.00519821	0.00264701		0	0	0	0	0	0	0	0	0	0
21	0	0	0	0	0	0	0	0	0	0	0		0	0	0	0	0	0	0	0	0	0	0		0	0	0	0.00435512	0.00401189	0	0.0112282	0	0.0025991	0		0	0	0.00205732	0.00408684	0	0.00807618	0.00405824	0	0.00353536	0
23	0	0	0	0	0	0	0	0	0	0	0		0	0	0	0	0	0	0	0	0	0	0		0.00383787	0	0	0.00435512	0.00401189	0.0196095	0.00561412	0.00751466	0.0103964	0.00529403		0	0	0.00411463	0.00408684	0.00216509	0.00403809	0.00202912	0.00526916	0	0
25	0	0	0	0	0	0	0	0	0	0	0		0	0	0	0	0	0	0	0	0	0	0.00417898		0	0	0.00400651	0.0130654	0	0.0336162	0.0168424	0.00375733	0.00779731	0		0.00370572	0	0.00411463	0.00408684	0.00433018	0.0141333	0.00811648	0.00526916	0.00353536	0
27	0	0	0	0	0	0	0	0	0	0	0		0	0	0	0	0	0	0	0	0	0	0		0.00767575	0	0.00400651	0.0174205	0.0160476	0.0364176	0.0280706	0.011272	0.0155946	0.0132351		0.00370572	0.00367372	0.00205732	0.00613027	0.00433018	0.0343238	0.0142038	0.0140511	0.00530304	0.00382895
29	0	0	0	0	0	0	0	0	0	0	0		0	0	0	0	0	0	0	0	0	0	0.00208949		0	0.00759184	0.0240391	0.0130654	0.0200595	0.0392189	0.0252636	0.0187866	0.025991	0.00794104		0.00926431	0.0165317	0.00822927	0.0224776	0.0108255	0.0403809	0.0284077	0.0245894	0.00707071	0.00765789
31	0	0	0	0	0	0	0	0	0	0	0		0	0	0	0	0	0	0	0	0	0	0		0.00767575	0.0227755	0.00801302	0.0174205	0.0320951	0.0700338	0.0561412	0.0300586	0.0389866	0.0238231		0.0148229	0.00183686	0.0123439	0.0265645	0.023816	0.0504761	0.050728	0.0439097	0.0247475	0.0172303
33	0	0	0	0	0	0	0	0	0.00393089	0	0		0	0	0	0	0	0	0.00449737	0	0	0.00216171	0		0.0422166	0.0303674	0.0240391	0.0391961	0.0320951	0.0672324	0.0701766	0.0375733	0.0935677	0.0582343		0.0259401	0.0220423	0.0185159	0.0408684	0.0324764	0.0787427	0.066961	0.0684991	0.0335859	0.0191447
35	0	0	0	0	0	0	0	0	0	0	0		0	0	0	0	0	0	0	0	0	0	0.00208949		0.0268651	0.049347	0.0641042	0.0609717	0.0561665	0.109253	0.106668	0.0488453	0.0909686	0.0794104		0.0444687	0.0459214	0.0432037	0.0633461	0.0389716	0.137295	0.0811648	0.0755247	0.0583334	0.0421184
37	0	0	0	0	0	0	0	0	0	0	0		0	0.00236757	0	0	0	0	0	0	0	0	0.00208949		0.061406	0.0607347	0.0721172	0.0609717	0.0641903	0.134465	0.103861	0.108963	0.161144	0.0952925		0.0574387	0.0863323	0.0678915	0.0796935	0.0541273	0.141333	0.0791357	0.147537	0.093687	0.0555197
39	0	0	0	0	0	0	0	0	0	0	0		0.00230246	0.00473514	0	0	0	0	0	0	0	0.00216171	0.00417898		0.061406	0.0911021	0.0961563	0.121943	0.108321	0.179286	0.160003	0.0826612	0.153347	0.108528		0.0648502	0.137764	0.0884646	0.108301	0.103924	0.165562	0.13798	0.179152	0.123737	0.0918947
41	0	0	0	0	0	0	0.00421338	0	0	0	0		0	0	0	0	0	0	0.00449737	0	0	0	0.00417898		0.10746	0.110082	0.0961563	0.135009	0.132392	0.159677	0.145967	0.161565	0.189735	0.166762		0.127848	0.132254	0.10698	0.14917	0.108255	0.234209	0.202912	0.25292	0.182071	0.118697
43	0	0.00439829	0	0	0.00427534	0	0	0	0.00393089	0	0		0	0.00473514	0	0.00408442	0	0	0.00224868	0	0	0	0		0.134326	0.220163	0.1843	0.0958126	0.188559	0.210101	0.193687	0.15405	0.249514	0.217055		0.151935	0.196544	0.125496	0.163474	0.134236	0.256419	0.194796	0.303855	0.213889	0.160816
45	0	0.00439829	0	0	0	0	0	0	0	0.00417552	0		0.00230246	0.00236757	0	0.00408442	0	0.00202457	0.00224868	0	0	0.00432342	0.00626847		0.122812	0.220163	0.1843	0.121943	0.176523	0.246519	0.241407	0.195381	0.23132	0.224996		0.198256	0.229607	0.141955	0.212516	0.171042	0.2544	0.296251	0.29156	0.265152	0.156987
47	0.00453983	0	0.00427074	0.00436278	0	0	0	0.00398375	0	0	0.00376854		0.00460492	0.00710271	0	0.00612664	0	0.00404915	0	0	0.00179571	0.00864683	0.0125369		0.165029	0.193592	0.1843	0.19598	0.160476	0.240916	0.263864	0.251741	0.215726	0.209114		0.229755	0.277366	0.183101	0.222733	0.186198	0.323047	0.25364	0.356547	0.302273	0.206763
49	0.00453983	0.00439829	0.00427074	0.0130883	0	0.00415156	0.00421338	0.00398375	0	0	0		0.00230246	0.00947027	0	0.00204221	0	0.00202457	0.00449737	0	0.00179571	0.00648513	0.00208949		0.184218	0.186	0.200326	0.270017	0.216642	0.232512	0.171231	0.236712	0.25991	0.259407		0.300164	0.330634	0.248935	0.249298	0.257646	0.300838	0.328717	0.384649	0.365909	0.277599
51	0	0.00439829	0	0.0130883	0.00855068	0.00415156	0.00421338	0.00398375	0.00393089	0.0208776	0		0	0.0118378	0.00429196	0.0122533	0	0.00607372	0.00224868	0	0.00359141	0.00864683	0.0292529		0.207245	0.265714	0.152247	0.174205	0.260773	0.235314	0.196494	0.285557	0.2911	0.277936		0.32981	0.354514	0.277738	0.251341	0.290122	0.31699	0.308426	0.342496	0.357071	0.287171
53	0.00453983	0.00439829	0.00854147	0.0130883	0.00427534	0.00415156	0.0126401	0	0	0.0125266	0		0.00460492	0.0118378	0.00643795	0.0142955	0	0.00809829	0.00449737	0	0.0143656	0.015132	0.0334319		0.203407	0.28849	0.260423	0.204691	0.176523	0.184889	0.202108	0.244226	0.265109	0.272642		0.350191	0.323287	0.322999	0.300383	0.309608	0.310933	0.334805	0.296829	0.364142	0.310145
55	0.0136195	0.00879659	0.0128122	0.0130883	0.00855068	0	0.00842675	0.00398375	0.0117927	0.0125266	0.00753709		0.00460492	0.00947027	0.0193138	0.0265488	0	0.00607372	0.0112434	0.00189017	0.00897853	0.0324256	0.0355213		0.318544	0.280898	0.228371	0.200335	0.204607	0.198896	0.19088	0.300586	0.207928	0.25676		0.357602	0.323287	0.331228	0.281992	0.281462	0.325066	0.298281	0.259945	0.334091	0.373322
57	0.0136195	0.00879659	0.0256244	0.00872556	0.0171014	0.0124547	0.0168535	0.00398375	0.00786178	0.0334042	0.00753709		0.00920984	0.0307784	0.0150219	0.0245065	0	0.0121474	0.0157408	0.00378033	0.0143656	0.0497193	0.0501478		0.260975	0.220163	0.208339	0.204691	0.188559	0.182088	0.199301	0.236712	0.226122	0.193232		0.298311	0.332471	0.30654	0.335121	0.320433	0.258438	0.259727	0.247651	0.291667	0.292914
59	0.027239	0.030788	0.0427074	0.039265	0.0384781	0.0124547	0.033707	0.015935	0.00786178	0.0334042	0.0150742		0.0115123	0.0189405	0.0107299	0.0449287	0	0.0182212	0.0247355	0.00189017	0.0251399	0.0691747	0.0689532		0.284003	0.223959	0.26443	0.174205	0.14844	0.137266	0.14316	0.26677	0.181937	0.195879		0.294605	0.25716	0.257165	0.308557	0.292287	0.203924	0.265815	0.193203	0.213889	0.329289
61	0.0226992	0.0351863	0.0555196	0.0174511	0.0213767	0.0249093	0.0463471	0.0239025	0.0196544	0.0542818	0.0452225		0.0138148	0.0520865	0.0236058	0.0592241	0	0.0202457	0.0247355	0.00945083	0.0502798	0.0864683	0.0773112		0.218759	0.197388	0.212345	0.204691	0.176523	0.0868419	0.0954401	0.176594	0.137753	0.164115		0.240872	0.25165	0.257165	0.294253	0.292287	0.226133	0.259727	0.156318	0.196212	0.279513
63	0.0226992	0.0395846	0.0384366	0.0654417	0.0598548	0.0415156	0.0379204	0.0199187	0.0196544	0.0709838	0.0301484		0.0230246	0.0970703	0.0300437	0.0816885	0	0.042516	0.0494711	0.0189017	0.0502798	0.125379	0.0710427		0.18038	0.167021	0.192313	0.165494	0.168499	0.0672324	0.0982472	0.214168	0.150748	0.137645		0.266812	0.196544	0.298311	0.245211	0.316103	0.1696	0.180592	0.100114	0.169697	0.279513
65	0.0226992	0.0879659	0.0555196	0.0741672	0.0641301	0.0456671	0.067414	0.0358537	0.0275162	0.0793349	0.0602967		0.0345369	0.0804973	0.0600875	0.112322	0	0.0647864	0.0472224	0.011341	0.0843982	0.142673	0.114922		0.222597	0.148041	0.1843	0.156784	0.104309	0.0896432	0.106668	0.150293	0.0909686	0.12441		0.213079	0.161643	0.232477	0.241124	0.23383	0.137295	0.172475	0.0755247	0.113131	0.206763
67	0.0363186	0.0703727	0.0726025	0.122158	0.102608	0.0705765	0.067414	0.0438212	0.0589633	0.096037	0.0565282		0.0276295	0.104173	0.0557955	0.126617	0	0.0668109	0.0832013	0.0378033	0.113129	0.185907	0.117012		0.211083	0.0986939	0.116189	0.117588	0.128381	0.056027	0.089826	0.108963	0.075374	0.0979395		0.163052	0.124906	0.205732	0.190038	0.199188	0.115086	0.127835	0.0579608	0.0883839	0.176131
69	0.0635576	0.0527795	0.0982269	0.113432	0.111159	0.0664249	0.0758408	0.06374	0.070756	0.100212	0.0791394		0.059864	0.172833	0.0987152	0.163377	0	0.109327	0.101191	0.022682	0.159818	0.23995	0.154622		0.149677	0.129061	0.0681107	0.121943	0.100297	0.056027	0.044913	0.0976905	0.0701758	0.105881		0.11673	0.0991903	0.236591	0.177778	0.164547	0.0928761	0.125805	0.0298586	0.0459596	0.164645
71	0.0907966	0.0835676	0.132393	0.143972	0.145362	0.107941	0.117975	0.0836587	0.0589633	0.129441	0.105519		0.0667714	0.139687	0.124467	0.220559	0	0.16804	0.0989421	0.0585952	0.186753	0.235626	0.198502		0.0882711	0.0797143	0.0801302	0.130654	0.0641903	0.0448216	0.0421059	0.0826612	0.0441848	0.0767634		0.094496	0.0808217	0.166643	0.159387	0.147226	0.0605713	0.0588445	0.0140511	0.044192	0.116783
73	0.0680975	0.109957	0.123851	0.117795	0.166738	0.13285	0.105334	0.155366	0.121858	0.133617	0.173353		0.0759812	0.182303	0.150219	0.218517	0	0.218654	0.11918	0.100179	0.244216	0.274537	0.219397		0.0537302	0.0986939	0.0961563	0.0827472	0.0641903	0.0224108	0.044913	0.0638746	0.0415857	0.0688223		0.0704088	0.0477583	0.160471	0.091954	0.11908	0.0323047	0.0872522	0.0175639	0.0353536	0.0842368
75	0.108956	0.109957	0.123851	0.205051	0.166738	0.145305	0.126401	0.115529	0.137581	0.162845	0.150742		0.133543	0.220184	0.163095	0.202179	0	0.2389	0.175397	0.11719	0.294496	0.272375	0.213128		0.103623	0.049347	0.0641042	0.0696819	0.0641903	0.0280135	0.0280706	0.0375733	0.0207928	0.0344112		0.0444687	0.0349003	0.08435	0.112388	0.0930989	0.0403809	0.0771066	0.00175639	0.0176768	0.0631776
77	0.0817169	0.114356	0.183642	0.213776	0.19239	0.13285	0.130615	0.119512	0.121858	0.221303	0.18089		0.0944009	0.24386	0.20816	0.283867	0	0.2389	0.186641	0.130422	0.344775	0.32858	0.240291		0.0383787	0.0417551	0.0480781	0.0696819	0.0280832	0.0392189	0.0336847	0.0375733	0.0285901	0.0264701		0.0277929	0.0165317	0.0864073	0.0469987	0.0995942	0.0343238	0.050728	0.00175639	0.00530304	0.0650921
79	0.122575	0.118754	0.183642	0.196325	0.209492	0.166062	0.160108	0.143415	0.180821	0.250531	0.203501		0.156567	0.203611	0.20816	0.320627	0	0.249023	0.202382	0.145543	0.346571	0.257243	0.338498		0.030703	0.0417551	0.0320521	0.0479063	0.0441308	0.0252122	0.0112282	0.0300586	0.0285901	0.0344112		0.0314987	0.0110211	0.0658341	0.0613027	0.0671178	0.0262476	0.0324659	0	0.00883839	0.0440329
81	0.145275	0.184728	0.264786	0.226865	0.222318	0.195123	0.172748	0.163334	0.227992	0.192074	0.290178		0.204919	0.196508	0.21889	0.26753	0	0.293563	0.236112	0.206028	0.351958	0.289669	0.342677		0.0422166	0.0379592	0.0520847	0.0479063	0.0320951	0.0112054	0.0196494	0.011272	0.0025991	0.0291171		0.0166758	0.00734743	0.0761207	0.0449553	0.0151556	0.0242285	0.0426115	0	0.00353536	0.0248881
83	0.145275	0.193525	0.23489	0.226865	0.269346	0.2657	0.219096	0.171301	0.204406	0.175372	0.241187		0.170382	0.234389	0.253226	0.310416	0	0.307735	0.249604	0.236271	0.321431	0.274537	0.261186		0.0498924	0.00759184	0.0200326	0.0435512	0.0240714	0.0224108	0.0168424	0.0187866	0.0103964	0.0132351		0.00370572	0.0110211	0.0370317	0.0224776	0.0411367	0.00807618	0.0284077	0.00175639	0.00353536	0.0210592
85	0.195213	0.136347	0.158017	0.244316	0.145362	0.211729	0.202242	0.211139	0.216199	0.187898	0.263798		0.191104	0.27227	0.27254	0.294078	0	0.28344	0.254101	0.306207	0.319636	0.27886	0.261186		0.0230272	0.00759184	0.0200326	0.0217756	0.0160476	0.0168081	0.0140353	0.011272	0.00519821	0.0317642		0.00555859	0.00734743	0.0349744	0.0183908	0.0281462	0.0121143	0.0101456	0	0	0.00765789
87	0.213372	0.136347	0.273327	0.165786	0.166738	0.249093	0.189602	0.203171	0.224061	0.137792	0.252492		0.248666	0.241492	0.231766	0.287952	0	0.321907	0.301324	0.34401	0.271152	0.181584	0.298797		0.00767575	0.0113878	0.00400651	0.0217756	0.0120357	0.0056027	0.0168424	0.00375733	0.00519821	0.0158821		0.00555859	0.00367372	0.0370317	0.0204342	0.0303113	0.0100952	0.0243494	0	0	0.00382895
89	0.213372	0.175932	0.153747	0.1876	0.162463	0.228336	0.223309	0.25496	0.188683	0.187898	0.237418		0.278598	0.205978	0.270394	0.320627	0	0.257121	0.249604	0.294866	0.226259	0.207524	0.292529		0	0.00379592	0.0120195	0.00435512	0.0200595	0.00280135	0.0140353	0.00751466	0.00519821	0.0132351		0.00185286	0.00367372	0.0185159	0.0122605	0.023816	0.0100952	0.00811648	0.00175639	0.00176768	0.00957236
91	0.186133	0.158339	0.183642	0.174511	0.166738	0.170214	0.248589	0.171301	0.149374	0.146143	0.218576		0.297017	0.224919	0.263956	0.216474	0	0.230801	0.330557	0.387484	0.193936	0.19023	0.227755		0.00767575	0.00379592	0.0200326	0.0130654	0.0200595	0	0.0112282	0.00375733	0.00779731	0.0158821		0.00370572	0	0.0185159	0.00613027	0.0216509	0.0121143	0.00811648	0	0	0.00382895
93	0.158894	0.136347	0.106768	0.178874	0.153912	0.145305	0.198029	0.151382	0.153305	0.141968	0.18089		0.241758	0.227287	0.330481	0.200137	0	0.295588	0.220371	0.292976	0.131087	0.140511	0.259097		0.00383787	0	0.00801302	0.0130654	0.0160476	0.0112054	0.00842119	0	0.0025991	0.0105881		0	0	0.0144012	0.00817369	0.0216509	0.0141333	0.00811648	0	0	0.00382895
95	0.172514	0.175932	0.136664	0.126521	0.12826	0.195123	0.168535	0.151382	0.149374	0.108564	0.139436		0.285505	0.267535	0.236058	0.169504	0	0.220679	0.231615	0.253282	0.114925	0.188069	0.16298		0.00767575	0	0	0.0130654	0.00802379	0.0056027	0.00842119	0	0	0.0132351		0	0	0.0102866	0.00408684	0.0173207	0.00807618	0.00811648	0	0	0
97	0.163434	0.12755	0.11531	0.122158	0.123985	0.137001	0.227522	0.135447	0.0982722	0.116915	0.0791394		0.253271	0.250962	0.268248	0.155208	0	0.186261	0.251853	0.281635	0.0592583	0.15132	0.104475		0	0	0.0120195	0.00435512	0.00401189	0.0056027	0.00561412	0	0.0025991	0.00794104		0	0.00183686	0.00617195	0.00204342	0.0216509	0.00403809	0.00608736	0	0	0
99	0.199753	0.0967624	0.123851	0.0959811	0.0641301	0.13285	0.181175	0.131464	0.0628942	0.0709838	0.0716023		0.283203	0.213081	0.212452	0.104153	0	0.178162	0.20463	0.260843	0.0377098	0.127541	0.119101		0	0	0.00801302	0.0304858	0.0120357	0.00840405	0.00842119	0	0.00519821	0.00264701		0	0.00183686	0.00617195	0.00408684	0.0151556	0.00201904	0.00608736	0	0	0
101	0.158894	0.0923641	0.119581	0.0741672	0.0470287	0.0498187	0.164322	0.0995937	0.0746869	0.0668083	0.0716023		0.27169	0.203611	0.227474	0.0755618	0	0.111352	0.236112	0.173895	0.0197528	0.114571	0.0752217		0.00383787	0	0.00801302	0.0130654	0	0.0168081	0.00280706	0	0	0.00794104		0	0	0.0144012	0	0.0129905	0.00403809	0.00405824	0	0	0
103	0.163434	0.145144	0.081144	0.0654417	0.0427534	0.0871827	0.0926943	0.0557725	0.0432398	0.0626328	0.0452225		0.214129	0.168097	0.171679	0.0633086	0	0.117425	0.173149	0.149323	0.0233442	0.0994386	0.0961166		0	0	0	0.0130654	0.00401189	0.00280135	0.00561412	0	0	0		0	0	0.00205732	0	0.0216509	0.00201904	0.00405824	0	0	0
105	0.127115	0.101161	0.0555196	0.0654417	0.0299274	0.0539703	0.0800541	0.03187	0.0314471	0.0542818	0.0301484		0.184197	0.208346	0.188846	0.0694352	0	0.0607372	0.164154	0.134202	0.00897853	0.0562044	0.0647742		0.00383787	0	0.00400651	0.00435512	0	0.0056027	0.00561412	0	0	0.00264701		0	0	0	0	0.0151556	0.0121143	0.00405824	0	0	0
107	0.113496	0.0703727	0.0128122	0.039265	0.0299274	0.0415156	0.0884809	0.0398375	0.0117927	0.0167021	0.0376854		0.211826	0.127849	0.139489	0.0592241	0	0.0526389	0.130424	0.0869477	0.00718282	0.0453959	0.0438793		0.00383787	0.00379592	0	0.00435512	0	0.00280135	0.00561412	0	0	0		0	0	0	0	0.0129905	0	0.00405824	0	0	0
109	0.0862568	0.0351863	0.0298952	0.0218139	0.012826	0.0290609	0.0589873	0.0239025	0.00786178	0.0417552	0.0150742		0.161172	0.149157	0.118029	0.028591	0	0.0465652	0.155159	0.0699362	0.00359141	0.0453959	0.0250739		0	0	0.00400651	0.00435512	0.00401189	0.0056027	0.00561412	0	0	0		0	0	0.00411463	0	0.00649527	0	0	0	0	0.00191447
111	0.0726373	0.0483812	0.0341659	0.0130883	0	0.0249093	0.0421338	0.0119512	0.00786178	0.00835104	0.0188427		0.147358	0.111276	0.0922772	0.0183799	0	0.0303686	0.116932	0.0510345	0.00359141	0.0281022	0.0229844		0	0	0.00400651	0.00871024	0	0.00280135	0.00842119	0	0	0.00264701		0	0	0	0	0.0194858	0.00403809	0	0	0	0
113	0.0817169	0.0439829	0.0213537	0.00436278	0.0213767	0.0166062	0.033707	0.0119512	0	0.0125266	0.00376854		0.165777	0.0781298	0.0665254	0.00816885	0	0.0344178	0.0944448	0.0378033	0.00179571	0.0108085	0.0208949		0	0	0.00801302	0	0	0.00280135	0	0	0	0		0	0	0	0	0.00649527	0.00403809	0.00202912	0	0	0
115	0.054478	0.0395846	0.00427074	0.0130883	0.00427534	0.0124547	0.0379204	0.0079675	0.00393089	0.00417552	0		0.13124	0.0876	0.0321897	0.00612664	0	0.0161966	0.0989421	0.0132312	0	0.0281022	0.00626847		0.00383787	0	0	0	0.00401189	0.0056027	0	0	0	0		0	0	0	0	0.0194858	0	0.00202912	0	0	0
117	0.0726373	0.0351863	0.00854147	0.0130883	0.00427534	0.00415156	0.0126401	0.00398375	0.00393089	0	0.00376854		0.0759812	0.0426162	0.0193138	0.00612664	0	0.0101229	0.0584658	0.00378033	0	0.0108085	0.00626847		0	0	0.00400651	0.0130654	0	0	0.00280706	0	0	0		0	0	0	0	0.0129905	0.00201904	0	0	0	0
119	0.0499381	0.0263898	0	0	0	0.00830312	0.00421338	0	0	0.00417552	0.00376854		0.0805861	0.0520865	0.0193138	0.00204221	0	0.0161966	0.0404763	0.00378033	0	0.0216171	0.00626847		0	0	0	0	0	0	0.00280706	0	0	0		0	0	0	0	0.0216509	0.00403809	0.00202912	0	0	0
121	0.0317788	0.0219915	0.00854147	0.00436278	0	0.00830312	0.00421338	0	0	0.00417552	0		0.0529566	0.0402487	0.00214598	0.00204221	0	0	0.0382276	0.00189017	0	0.0129703	0		0	0	0	0	0.00401189	0	0.00842119	0	0	0		0	0	0.00205732	0	0.00866036	0.00201904	0.00202912	0	0	0
123	0.027239	0.0131949	0	0	0	0.00830312	0	0	0	0	0		0.0391418	0.0307784	0.0107299	0	0	0.00607372	0.0179895	0.00378033	0	0.00432342	0.00208949		0	0	0	0.0130654	0.00802379	0.00280135	0.00561412	0	0	0		0	0	0	0	0.0108255	0	0	0	0	0
125	0.0226992	0.00879659	0.00427074	0	0	0	0.00421338	0	0	0	0		0.0460492	0.0213081	0.00429196	0.00204221	0	0	0.0134921	0	0	0.00432342	0		0	0	0	0.00435512	0	0.00280135	0	0	0	0.00264701		0	0	0	0	0.0173207	0	0	0	0	0
127	0.0226992	0	0	0	0.00427534	0	0.00842675	0.00398375	0.00393089	0	0		0.0207222	0.016573	0	0	0	0.00202457	0.0134921	0	0	0.00216171	0		0	0	0	0	0	0.0056027	0.00561412	0	0	0		0	0	0	0	0.0108255	0.00201904	0	0	0	0
129	0.00907966	0.00439829	0	0	0	0	0.00421338	0	0	0	0		0.0368394	0.00473514	0	0	0	0	0	0	0	0	0		0	0	0	0	0	0.0056027	0.00280706	0	0	0		0	0	0	0	0.00866036	0	0	0	0	0
131	0.0181593	0	0	0	0	0	0	0	0	0	0		0.0161172	0.00236757	0	0	0	0	0.00674605	0	0	0.00216171	0		0	0	0.00801302	0.00871024	0	0.0056027	0.00561412	0	0	0		0	0	0	0	0.00649527	0	0	0	0	0
133	0.00907966	0.0175932	0	0	0	0	0	0	0	0	0		0.0115123	0.00947027	0	0	0	0	0	0	0	0	0		0	0	0	0.00435512	0.00401189	0.0056027	0.00280706	0	0	0		0	0	0	0	0.00866036	0	0	0	0	0
135	0	0.00439829	0	0	0	0	0	0	0	0	0		0.00920984	0.00947027	0	0	0	0	0.00449737	0	0	0	0		0	0.00379592	0	0	0	0.00280135	0.00561412	0	0.0025991	0.00264701		0	0	0	0	0.00649527	0	0	0	0	0
137	0.00453983	0.00439829	0	0	0	0	0	0	0	0	0		0.00460492	0.00710271	0	0	0	0	0.00224868	0	0	0	0		0	0	0	0	0.00401189	0.00280135	0.00842119	0	0	0.00264701		0	0	0	0	0.00866036	0.00201904	0	0	0	0
139	0	0	0	0	0	0	0	0	0	0	0		0.00460492	0	0	0	0	0	0	0	0	0	0		0	0	0.00400651	0	0	0.0056027	0	0	0	0.00264701		0	0	0	0	0.00866036	0	0	0	0	0
141	0.00453983	0	0	0	0	0	0	0	0	0	0		0.00920984	0.00473514	0	0	0	0	0	0	0	0	0		0	0	0	0	0	0	0.00280706	0	0.0025991	0		0	0	0	0	0.00649527	0	0	0	0	0
143	0	0	0	0	0	0	0	0	0	0	0		0.00690738	0	0	0	0	0	0	0	0	0	0		0	0.00379592	0	0	0	0.0056027	0.0112282	0	0	0.00264701		0	0	0	0	0.00866036	0	0	0	0	0
145	0.00453983	0	0	0	0	0	0	0	0	0	0		0	0.00236757	0	0	0	0	0	0	0	0	0		0.00383787	0	0.00400651	0	0	0.0056027	0	0	0	0		0	0	0	0	0.00433018	0	0	0	0	0
147	0	0	0	0	0	0	0	0	0	0	0		0.00690738	0	0	0	0	0	0	0	0	0	0		0	0	0	0	0	0	0	0	0.0025991	0		0	0	0	0	0.00433018	0	0	0	0	0
149	0	0	0	0	0	0	0	0	0	0	0		0.00230246	0	0	0	0	0	0	0	0	0	0		0.00383787	0.00379592	0	0.00435512	0.00401189	0.00280135	0.00561412	0	0.00519821	0		0	0	0	0	0.00433018	0	0	0	0	0
151	0	0	0	0	0	0	0	0	0	0	0		0	0	0	0	0	0	0	0	0	0	0		0	0	0.00400651	0	0	0	0.00280706	0	0	0		0	0	0	0	0	0	0	0	0	0
153	0	0	0	0	0	0	0	0	0	0	0		0.00230246	0	0	0	0	0	0	0	0	0	0		0	0	0	0	0	0.00280135	0	0	0	0		0	0	0	0	0.00433018	0	0	0	0	0
155	0	0	0	0	0	0	0	0	0	0	0		0	0	0	0	0	0	0	0	0	0	0		0	0	0.00400651	0	0	0	0	0	0	0		0	0	0	0	0	0	0	0	0	0
157	0	0	0	0	0	0	0	0	0	0	0		0.00230246	0	0	0	0	0	0	0	0	0	0		0	0	0.00400651	0	0	0.00280135	0.00561412	0	0	0		0	0	0	0	0	0	0	0	0	0
159	0	0	0	0	0	0	0	0	0	0	0		0	0.00236757	0	0	0	0	0	0	0	0	0		0	0	0	0	0	0	0.00280706	0	0	0		0	0	0	0	0	0	0	0	0	0
161	0	0	0	0	0	0	0	0	0	0	0		0	0	0	0	0	0	0	0	0	0	0		0	0	0.00400651	0	0	0.00280135	0	0	0	0		0	0	0	0	0	0	0	0	0	0
163	0	0	0	0	0	0	0	0	0	0	0		0	0.00236757	0	0	0	0	0	0	0	0	0		0	0	0	0	0	0	0.00280706	0	0	0		0	0	0	0	0	0	0	0	0	0
165	0	0	0	0	0	0	0	0	0	0	0		0.00230246	0	0	0	0	0	0	0	0	0	0		0	0	0.00400651	0	0	0.00280135	0	0	0	0		0	0	0	0	0	0	0	0	0	0
167	0	0	0	0	0	0	0	0	0	0	0		0	0	0	0	0	0	0	0	0	0	0		0	0	0	0	0	0.00280135	0	0.00375733	0	0		0	0	0	0	0	0	0	0	0	0
169	0	0	0	0	0	0	0	0	0	0	0		0	0	0	0	0	0	0	0	0	0	0		0	0	0	0	0	0	0	0	0	0		0	0	0	0	0	0	0	0	0	0
171	0	0	0	0	0	0	0	0	0	0	0		0	0	0	0	0	0	0	0	0	0	0		0	0	0	0	0	0.00280135	0	0	0	0		0	0	0	0	0	0	0	0	0	0
173	0	0	0	0	0	0	0	0	0	0	0		0	0	0	0	0	0	0	0	0	0	0		0	0	0	0	0	0	0	0	0	0		0	0	0	0	0	0	0	0	0	0
175	0	0	0	0	0	0	0	0	0	0	0		0	0	0	0	0	0	0	0	0	0	0		0	0	0	0	0	0	0	0	0	0		0	0	0	0	0	0	0	0	0	0
177	0	0	0	0	0	0	0	0	0	0	0		0.00230246	0	0	0	0	0	0	0	0	0	0		0	0	0	0	0.00401189	0	0	0	0	0		0	0	0	0	0	0	0	0	0	0
179	0	0	0	0	0	0	0	0	0	0	0		0	0	0	0	0	0	0	0	0	0	0		0	0	0	0	0.00401189	0	0	0	0	0		0	0	0	0	0	0	0	0	0	0
180	0	0	0	0	0	0	0	0	0	0	0		0	0	0	0	0	0	0	0	0	0	0		0	0	0	0	0	0	0	0	0	0		0	0	0	0	0	0	0	0	0	0
